# Supplementary material for: Mapping Transcriptomic Vector Fields of Single Cells
Source: Cell. Author manuscript; Available in PMC 2022 Jul 28. (PMC9332140; doi:10.1016/j.cell.2021.12.045)
Supplement: Supplementary Table 1 — , related to Figure 6: Top toggle switch gene pairs identified for each hematopoietic cell fate bifurcation of the tscRNA-seq dataset. [file NIHMS1802444-supplement-Supplementary_Table_1.csv]

Mono_baso_curv	Mono_baso_curv_values	Meg_curv	Meg_curv_values	Neu_curv	Neu_curv_values	others	others_values	Bas_Ery_curv	Bas_Ery_curv_values
ETV6 - GATA2	5.85029127364578E-08	PLEK - FOXP1	6.83792677591555E-07	ETV6 - GATA2	4.96947514250223E-08	PLEK - TAL1	1.65946218544377E-07	GATA2 - PLEK	2.04612391030423E-07
GATA2 - ETV6	5.85029127364578E-08	FOXP1 - PLEK	6.83792677591555E-07	GATA2 - ETV6	4.96947514250223E-08	TAL1 - PLEK	1.65946218544377E-07	PLEK - GATA2	2.04612391030423E-07
PLEK - GATA2	4.01281177175861E-08	TAL1 - PLEK	2.61020772995835E-07	GATA2 - E2F4	1.75569780935803E-08	GATA2 - ETV6	1.19417279620393E-07	HMGB3 - GATA2	1.21820519893845E-07
GATA2 - PLEK	4.01281177175861E-08	PLEK - TAL1	2.61020772995835E-07	E2F4 - GATA2	1.75569780935803E-08	ETV6 - GATA2	1.19417279620393E-07	GATA2 - HMGB3	1.21820519893845E-07
GATA2 - FOXP1	2.49697400533933E-08	PLEK - MEF2C	1.42582194939678E-07	GATA2 - ERG	1.014657513565E-08	PLEK - ELF1	7.10161671690912E-08	RUNX1 - GATA2	1.02042683636228E-07
FOXP1 - GATA2	2.49697400533933E-08	MEF2C - PLEK	1.42582194939678E-07	ERG - GATA2	1.014657513565E-08	ELF1 - PLEK	7.10161671690912E-08	GATA2 - RUNX1	1.02042683636228E-07
E2F4 - GATA2	2.34418617850451E-08	PLEK - HMGB3	1.36105057890745E-07	ETV6 - JUND	9.39999100779687E-09	PLEK - GATA2	7.06230522951046E-08	GATA2 - FOXP1	4.86575189029281E-08
GATA2 - E2F4	2.34418617850451E-08	HMGB3 - PLEK	1.36105057890745E-07	JUND - ETV6	9.39999100779687E-09	GATA2 - PLEK	7.06230522951046E-08	FOXP1 - GATA2	4.86575189029281E-08
GATA2 - HMGB3	1.81050374692404E-08	PLEK - ELF1	1.3279033339586E-07	GATA2 - CUX1	9.31357924116583E-09	E2F4 - GATA2	6.69662725272247E-08	GATA2 - GATA1	3.60408201061091E-08
HMGB3 - GATA2	1.81050374692404E-08	ELF1 - PLEK	1.3279033339586E-07	CUX1 - GATA2	9.31357924116583E-09	GATA2 - E2F4	6.69662725272247E-08	GATA1 - GATA2	3.60408201061091E-08
PLEK - TAL1	1.21016894283343E-08	ATF5 - PLEK	1.16484642376236E-07	TAL1 - ETV6	8.11669842448737E-09	FOXP1 - PLEK	6.41162642978088E-08	GATA2 - CEBPA	3.1075188644536E-08
TAL1 - PLEK	1.21016894283343E-08	PLEK - ATF5	1.16484642376236E-07	ETV6 - TAL1	8.11669842448737E-09	PLEK - FOXP1	6.41162642978088E-08	CEBPA - GATA2	3.1075188644536E-08
ETV6 - JUND	1.14829799002791E-08	PLEK - GATA2	1.06701172342127E-07	SPI1 - GATA2	7.68525687533384E-09	PLEK - MEF2C	5.70097640206768E-08	PLEK - FOXP1	1.73985839069246E-08
JUND - ETV6	1.14829799002791E-08	GATA2 - PLEK	1.06701172342127E-07	GATA2 - SPI1	7.68525687533384E-09	MEF2C - PLEK	5.70097640206768E-08	FOXP1 - PLEK	1.73985839069246E-08
TAL1 - ETV6	1.10165006006469E-08	TCF3 - PLEK	9.84155832384204E-08	E2F4 - JUND	7.05264602274269E-09	FOXP1 - GATA2	3.36629071284733E-08	ELF1 - GATA2	1.59201327676328E-08
ETV6 - TAL1	1.10165006006469E-08	PLEK - TCF3	9.84155832384204E-08	JUND - E2F4	7.05264602274269E-09	GATA2 - FOXP1	3.36629071284733E-08	GATA2 - ELF1	1.59201327676328E-08
FLI1 - PLEK	1.08484456973201E-08	KLF1 - PLEK	9.12992845769622E-08	JUND - ERG	6.7978671580704E-09	GATA2 - CUX1	2.80697918242367E-08	FOXP1 - HMGB3	1.5553133891899E-08
PLEK - FLI1	1.08484456973201E-08	PLEK - KLF1	9.12992845769622E-08	ERG - JUND	6.7978671580704E-09	CUX1 - GATA2	2.80697918242367E-08	HMGB3 - FOXP1	1.5553133891899E-08
RUNX1 - GATA2	1.07871089838341E-08	PLEK - GATA1	8.17869221236833E-08	GATA1 - ETV6	5.9881735126055E-09	FLI1 - PLEK	2.7122677437319E-08	JUND - RUNX1	1.51354484501098E-08
GATA2 - RUNX1	1.07871089838341E-08	GATA1 - PLEK	8.17869221236833E-08	ETV6 - GATA1	5.9881735126055E-09	PLEK - FLI1	2.7122677437319E-08	RUNX1 - JUND	1.51354484501098E-08
GATA2 - CEBPA	1.00582093764956E-08	GFI1B - PLEK	3.67931285438772E-08	FOXP1 - RUNX1	5.38977795727647E-09	PLEK - GFI1B	2.5573594797379E-08	GATA2 - MEIS1	1.44639500376798E-08
CEBPA - GATA2	1.00582093764956E-08	PLEK - GFI1B	3.67931285438772E-08	RUNX1 - FOXP1	5.38977795727647E-09	GFI1B - PLEK	2.5573594797379E-08	MEIS1 - GATA2	1.44639500376798E-08
GATA2 - ERG	9.66691349191251E-09	FOXP1 - TAL1	3.54098617094678E-08	ETV6 - HMGB3	4.50752946079547E-09	PLEK - GATA1	2.53281378093106E-08	NFE2 - GATA2	1.34656819028578E-08
ERG - GATA2	9.66691349191251E-09	TAL1 - FOXP1	3.54098617094678E-08	HMGB3 - ETV6	4.50752946079547E-09	GATA1 - PLEK	2.53281378093106E-08	GATA2 - NFE2	1.34656819028578E-08
JUND - ELF1	9.05816577301266E-09	PLEK - TSC22D1	2.92954780434229E-08	GATA2 - CEBPA	4.49800330315497E-09	GATA2 - HMGB3	2.44595614873333E-08	FOXP1 - TAL1	1.25758656821517E-08
ELF1 - JUND	9.05816577301266E-09	TSC22D1 - PLEK	2.92954780434229E-08	CEBPA - GATA2	4.49800330315497E-09	HMGB3 - GATA2	2.44595614873333E-08	TAL1 - FOXP1	1.25758656821517E-08
HMGB3 - ETV6	8.13067480009977E-09	PLEK - ZNF740	2.90275821157593E-08	FOXP1 - GATA2	4.34266622661994E-09	JUND - ELF1	2.36345734094812E-08	ETV6 - GATA2	1.23203101054514E-08
ETV6 - HMGB3	8.13067480009977E-09	ZNF740 - PLEK	2.90275821157593E-08	GATA2 - FOXP1	4.34266622661994E-09	ELF1 - JUND	2.36345734094812E-08	GATA2 - ETV6	1.23203101054514E-08
GATA1 - ETV6	8.09767985998633E-09	FLI1 - FOXP1	2.84143233386658E-08	ELF1 - ATF5	4.13962553125202E-09	GATA2 - MBD2	2.26676348802357E-08	PLEK - HMGB3	1.23017445119444E-08
ETV6 - GATA1	8.09767985998633E-09	FOXP1 - FLI1	2.84143233386658E-08	ATF5 - ELF1	4.13962553125202E-09	MBD2 - GATA2	2.26676348802357E-08	HMGB3 - PLEK	1.23017445119444E-08
GATA2 - CUX1	7.50856710141079E-09	FOXP1 - STAT3	2.80677063813073E-08	ERG - TAL1	3.91917520659035E-09	PLEK - MEIS1	2.19970015535864E-08	MBD3 - GATA2	1.1921263975978E-08
CUX1 - GATA2	7.50856710141079E-09	STAT3 - FOXP1	2.80677063813073E-08	TAL1 - ERG	3.91917520659035E-09	MEIS1 - PLEK	2.19970015535864E-08	GATA2 - MBD3	1.1921263975978E-08
GATA2 - MEF2C	6.83159573355852E-09	MEIS1 - PLEK	2.80022121046386E-08	GATA2 - MEF2C	3.74721409457379E-09	NFE2 - PLEK	2.12635278273865E-08	MEF2C - GATA2	1.18482059718872E-08
MEF2C - GATA2	6.83159573355852E-09	PLEK - MEIS1	2.80022121046386E-08	MEF2C - GATA2	3.74721409457379E-09	PLEK - NFE2	2.12635278273865E-08	GATA2 - MEF2C	1.18482059718872E-08
SPI1 - GATA2	6.68485977683986E-09	PLEK - SOX4	2.74692926183207E-08	RUNX1 - ETV6	3.43898043375646E-09	ERG - GATA2	1.98546761254192E-08	HHEX - GATA2	1.15891998220263E-08
GATA2 - SPI1	6.68485977683986E-09	SOX4 - PLEK	2.74692926183207E-08	ETV6 - RUNX1	3.43898043375646E-09	GATA2 - ERG	1.98546761254192E-08	GATA2 - HHEX	1.15891998220263E-08
ATF5 - ELF1	6.3081682100119E-09	FOXP1 - GATA2	2.6693243171394E-08	CUX1 - JUND	3.38211747497041E-09	JUND - ETV6	1.87560509345985E-08	ELF1 - HMGB3	1.0497074320881E-08
ELF1 - ATF5	6.3081682100119E-09	GATA2 - FOXP1	2.6693243171394E-08	JUND - CUX1	3.38211747497041E-09	ETV6 - JUND	1.87560509345985E-08	HMGB3 - ELF1	1.0497074320881E-08
JUND - E2F4	6.29123819706479E-09	PLEK - NFE2	2.63736854577701E-08	PLEK - CEBPA	3.2552751605408E-09	PLEK - STAT3	1.72401186659954E-08	GFI1B - GATA2	9.54934797903206E-09
E2F4 - JUND	6.29123819706479E-09	NFE2 - PLEK	2.63736854577701E-08	CEBPA - PLEK	3.2552751605408E-09	STAT3 - PLEK	1.72401186659954E-08	GATA2 - GFI1B	9.54934797903206E-09
GATA2 - MBD2	5.96960569865246E-09	MBD3 - PLEK	2.59244270495174E-08	ERG - HMGB3	3.10643533119048E-09	HMGB3 - PLEK	1.68804241695852E-08	ELF1 - JUND	8.42365821540625E-09
MBD2 - GATA2	5.96960569865246E-09	PLEK - MBD3	2.59244270495174E-08	HMGB3 - ERG	3.10643533119048E-09	PLEK - HMGB3	1.68804241695852E-08	JUND - ELF1	8.42365821540625E-09
PLEK - MEF2C	5.77994807571258E-09	STAT3 - PLEK	2.52060665673071E-08	ERG - FOXP1	3.06692427010091E-09	TAL1 - ETV6	1.64206550579138E-08	PLEK - TCF3	8.3565740993663E-09
MEF2C - PLEK	5.77994807571258E-09	PLEK - STAT3	2.52060665673071E-08	FOXP1 - ERG	3.06692427010091E-09	ETV6 - TAL1	1.64206550579138E-08	TCF3 - PLEK	8.3565740993663E-09
FOXP1 - ELF1	5.60746205024998E-09	HMGB3 - GATA2	2.52010252665968E-08	ELF1 - JUND	2.88238033441246E-09	GATA2 - MEF2C	1.52200740899389E-08	PLEK - ATF5	7.68875274559377E-09
ELF1 - FOXP1	5.60746205024998E-09	GATA2 - HMGB3	2.52010252665968E-08	JUND - ELF1	2.88238033441246E-09	MEF2C - GATA2	1.52200740899389E-08	ATF5 - PLEK	7.68875274559377E-09
JUND - ERG	5.48649747855734E-09	PLEK - E2F4	2.3097651791204E-08	JUND - FLI1	2.83062706607495E-09	ATF5 - PLEK	1.46328416050778E-08	TAL1 - HMGB3	6.89005918985686E-09
ERG - JUND	5.48649747855734E-09	E2F4 - PLEK	2.3097651791204E-08	FLI1 - JUND	2.83062706607495E-09	PLEK - ATF5	1.46328416050778E-08	HMGB3 - TAL1	6.89005918985686E-09
FLI1 - JUND	5.46743139651085E-09	ETV6 - GATA2	2.20184102062149E-08	GATA2 - GFI1	2.75978373487362E-09	ETV6 - GATA1	1.45501752868427E-08	JUND - PLEK	6.79651490642641E-09
JUND - FLI1	5.46743139651085E-09	GATA2 - ETV6	2.20184102062149E-08	GFI1 - GATA2	2.75978373487362E-09	GATA1 - ETV6	1.45501752868427E-08	PLEK - JUND	6.79651490642641E-09
PLEK - GFI1B	5.20112974911058E-09	HMGB3 - TAL1	2.19896332254166E-08	ELF1 - CEBPA	2.72024491820844E-09	SPI1 - GATA2	1.41062388436808E-08	GATA2 - KLF1	6.5944303351273E-09
GFI1B - PLEK	5.20112974911058E-09	TAL1 - HMGB3	2.19896332254166E-08	CEBPA - ELF1	2.72024491820844E-09	GATA2 - SPI1	1.41062388436808E-08	KLF1 - GATA2	6.5944303351273E-09
LYL1 - ELF1	5.14733411449697E-09	MEF2C - FOXP1	2.19569571413558E-08	ELF1 - LYL1	2.70060018792151E-09	LYL1 - ELF1	1.33083188913474E-08	ELF1 - TAL1	6.14147444011337E-09
ELF1 - LYL1	5.14733411449697E-09	FOXP1 - MEF2C	2.19569571413558E-08	LYL1 - ELF1	2.70060018792151E-09	ELF1 - LYL1	1.33083188913474E-08	TAL1 - ELF1	6.14147444011337E-09
FOXP1 - HMGB3	5.00376895473664E-09	ELF1 - TAL1	2.13447339802997E-08	ERG - GATA1	2.69862576729452E-09	ELF1 - TAL1	1.32105668626537E-08	ELF1 - ATF5	6.13071682309396E-09
HMGB3 - FOXP1	5.00376895473664E-09	TAL1 - ELF1	2.13447339802997E-08	GATA1 - ERG	2.69862576729452E-09	TAL1 - ELF1	1.32105668626537E-08	ATF5 - ELF1	6.13071682309396E-09
NFE2 - ELF1	4.92780705130258E-09	TAL1 - GATA2	2.13213873223594E-08	CEBPA - TAL1	2.59561994120361E-09	JUND - FLI1	1.32087514259638E-08	HOXA10 - GATA2	5.98499116932771E-09
ELF1 - NFE2	4.92780705130258E-09	GATA2 - TAL1	2.13213873223594E-08	TAL1 - CEBPA	2.59561994120361E-09	FLI1 - JUND	1.32087514259638E-08	GATA2 - HOXA10	5.98499116932771E-09
CEBPA - TAL1	4.30356550396027E-09	GATA2 - E2F4	1.96049096956585E-08	CUX1 - HMGB3	2.53743182021537E-09	ELF1 - NFE2	1.23696146658858E-08	PLEK - STAT6	5.64951285753068E-09
TAL1 - CEBPA	4.30356550396027E-09	E2F4 - GATA2	1.96049096956585E-08	HMGB3 - CUX1	2.53743182021537E-09	NFE2 - ELF1	1.23696146658858E-08	STAT6 - PLEK	5.64951285753068E-09
ELF1 - PLEK	4.28889279646683E-09	PLEK - STAT6	1.88600086659108E-08	STAT6 - GATA2	2.52768206365772E-09	ERG - JUND	1.21802861130504E-08	ETV6 - TAL1	5.51354695232931E-09
PLEK - ELF1	4.28889279646683E-09	STAT6 - PLEK	1.88600086659108E-08	GATA2 - STAT6	2.52768206365772E-09	JUND - ERG	1.21802861130504E-08	TAL1 - ETV6	5.51354695232931E-09
ETV6 - RUNX1	4.25454249608492E-09	MEF2C - TAL1	1.79867516436616E-08	TAL1 - CUX1	2.43664954879819E-09	RUNX1 - GATA2	1.11946141245767E-08	TAL1 - CEBPA	5.22354026699645E-09
RUNX1 - ETV6	4.25454249608492E-09	TAL1 - MEF2C	1.79867516436616E-08	CUX1 - TAL1	2.43664954879819E-09	GATA2 - RUNX1	1.11946141245767E-08	CEBPA - TAL1	5.22354026699645E-09
GATA2 - MBD3	4.08064249057816E-09	FLI1 - PLEK	1.79630070817893E-08	KLF12 - GATA2	2.32878227812705E-09	TCF3 - PLEK	1.09571596240698E-08	GATA1 - JUND	5.17170217761986E-09
MBD3 - GATA2	4.08064249057816E-09	PLEK - FLI1	1.79630070817893E-08	GATA2 - KLF12	2.32878227812705E-09	PLEK - TCF3	1.09571596240698E-08	JUND - GATA1	5.17170217761986E-09
ATF5 - PLEK	3.98952026969823E-09	TAL1 - GATA1	1.78797208150172E-08	GATA2 - HMGB3	2.30619723318171E-09	RUNX1 - ETV6	1.08429540901511E-08	CEBPA - GATA1	4.98683139227296E-09
PLEK - ATF5	3.98952026969823E-09	GATA1 - TAL1	1.78797208150172E-08	HMGB3 - GATA2	2.30619723318171E-09	ETV6 - RUNX1	1.08429540901511E-08	GATA1 - CEBPA	4.98683139227296E-09
RUNX1 - E2F4	3.80180598114066E-09	JUND - PLEK	1.77523329369933E-08	E2F4 - HMGB3	2.30443331084018E-09	TSC22D1 - PLEK	1.0337346090239E-08	MBD2 - FOXP1	4.89916374135646E-09
E2F4 - RUNX1	3.80180598114066E-09	PLEK - JUND	1.77523329369933E-08	HMGB3 - E2F4	2.30443331084018E-09	PLEK - TSC22D1	1.0337346090239E-08	FOXP1 - MBD2	4.89916374135646E-09
NFE2 - ETV6	3.75049014067486E-09	DEAF1 - PLEK	1.59209498917789E-08	NFE2 - ELF1	2.25825891320142E-09	JUND - E2F4	1.01016999209946E-08	KLF9 - GATA2	4.88561013867184E-09
ETV6 - NFE2	3.75049014067486E-09	PLEK - DEAF1	1.59209498917789E-08	ELF1 - NFE2	2.25825891320142E-09	E2F4 - JUND	1.01016999209946E-08	GATA2 - KLF9	4.88561013867184E-09
PLEK - ZNF394	3.63120356006164E-09	GATA2 - MEF2C	1.45138896456842E-08	MBD2 - FOXP1	2.21818940993046E-09	ATF5 - ELF1	9.9110435414218E-09	ELF1 - NFE2	4.72273065099671E-09
ZNF394 - PLEK	3.63120356006164E-09	MEF2C - GATA2	1.45138896456842E-08	FOXP1 - MBD2	2.21818940993046E-09	ELF1 - ATF5	9.9110435414218E-09	NFE2 - ELF1	4.72273065099671E-09
CEBPA - GATA1	3.61693830441823E-09	PLEK - THAP7	1.42175329287397E-08	GATA1 - CEBPA	2.19261742095966E-09	HMGB3 - ETV6	9.28216081774735E-09	ELF1 - PLEK	4.70997640888982E-09
GATA1 - CEBPA	3.61693830441823E-09	THAP7 - PLEK	1.42175329287397E-08	CEBPA - GATA1	2.19261742095966E-09	ETV6 - HMGB3	9.28216081774735E-09	PLEK - ELF1	4.70997640888982E-09
MBD2 - FOXP1	3.4484683997249E-09	PLEK - RLF	1.37442865977278E-08	LYL1 - ETV6	2.18215157055113E-09	PBX1 - PLEK	9.21181175783659E-09	GATA1 - ETV6	4.67705696394205E-09
FOXP1 - MBD2	3.4484683997249E-09	RLF - PLEK	1.37442865977278E-08	ETV6 - LYL1	2.18215157055113E-09	PLEK - PBX1	9.21181175783659E-09	ETV6 - GATA1	4.67705696394205E-09
HMGB3 - E2F4	3.36407945944472E-09	TSC22D1 - TAL1	1.31853559182105E-08	NFE2 - ETV6	2.11526440807575E-09	PLEK - KLF1	8.87973072849491E-09	E2F4 - RUNX1	4.37206848502569E-09
E2F4 - HMGB3	3.36407945944472E-09	TAL1 - TSC22D1	1.31853559182105E-08	ETV6 - NFE2	2.11526440807575E-09	KLF1 - PLEK	8.87973072849491E-09	RUNX1 - E2F4	4.37206848502569E-09
GATA2 - KLF12	3.32619531917544E-09	PLEK - HHEX	1.29621193778462E-08	FOXP1 - PLEK	2.09420059071874E-09	ZNF48 - GATA2	8.71249472567115E-09	SATB1 - PLEK	4.3535792748628E-09
KLF12 - GATA2	3.32619531917544E-09	HHEX - PLEK	1.29621193778462E-08	PLEK - FOXP1	2.09420059071874E-09	GATA2 - ZNF48	8.71249472567115E-09	PLEK - SATB1	4.3535792748628E-09
GFI1 - GATA2	3.23480597863579E-09	TAL1 - NFE2	1.29265353976393E-08	LYL1 - ERG	1.96321670031807E-09	E2F4 - RUNX1	8.57539284027098E-09	GATA2 - STAT2	4.34326619114245E-09
GATA2 - GFI1	3.23480597863579E-09	NFE2 - TAL1	1.29265353976393E-08	ERG - LYL1	1.96321670031807E-09	RUNX1 - E2F4	8.57539284027098E-09	STAT2 - GATA2	4.34326619114245E-09
PLEK - CEBPA	3.22492521576123E-09	PLEK - ZNF236	1.28492967377269E-08	ATF5 - FLI1	1.89482229906446E-09	TAL1 - NFE2	8.14316791775127E-09	PLEK - ZNF587	4.29372892796209E-09
CEBPA - PLEK	3.22492521576123E-09	ZNF236 - PLEK	1.28492967377269E-08	FLI1 - ATF5	1.89482229906446E-09	NFE2 - TAL1	8.14316791775127E-09	ZNF587 - PLEK	4.29372892796209E-09
STAT3 - FOXP1	3.22014859222008E-09	FOXP1 - JUND	1.26257724275547E-08	HLF - GATA2	1.8792336575757E-09	CEBPA - GATA2	7.96053445384359E-09	E2F4 - GATA2	4.26866142433369E-09
FOXP1 - STAT3	3.22014859222008E-09	JUND - FOXP1	1.26257724275547E-08	GATA2 - HLF	1.8792336575757E-09	GATA2 - CEBPA	7.96053445384359E-09	GATA2 - E2F4	4.26866142433369E-09
PLEK - FOXP1	3.17772852476139E-09	PLEK - ZNF263	1.25183152732689E-08	MBD3 - ELF1	1.79195458471781E-09	GFI1 - GATA2	7.923979694624E-09	JUND - NFE2	4.2570844627221E-09
FOXP1 - PLEK	3.17772852476139E-09	ZNF263 - PLEK	1.25183152732689E-08	ELF1 - MBD3	1.79195458471781E-09	GATA2 - GFI1	7.923979694624E-09	NFE2 - JUND	4.2570844627221E-09
GATA1 - ERG	3.12167403038188E-09	FOXP1 - MBD2	1.20483782950487E-08	GATA2 - NR4A3	1.76404446605716E-09	ERG - TAL1	7.07579417280613E-09	FOXP1 - JUND	4.24080637273505E-09
ERG - GATA1	3.12167403038188E-09	MBD2 - FOXP1	1.20483782950487E-08	NR4A3 - GATA2	1.76404446605716E-09	TAL1 - ERG	7.07579417280613E-09	JUND - FOXP1	4.24080637273505E-09
GATA2 - GATA1	3.09005199206069E-09	NCOA1 - PLEK	1.17961294066049E-08	GATA2 - FOSL2	1.66716129790245E-09	ELF1 - GATA2	6.69490329840983E-09	JUND - ETV6	4.23773727220578E-09
GATA1 - GATA2	3.09005199206069E-09	PLEK - NCOA1	1.17961294066049E-08	FOSL2 - GATA2	1.66716129790245E-09	GATA2 - ELF1	6.69490329840983E-09	ETV6 - JUND	4.23773727220578E-09
PLEK - MEIS1	3.07383718478604E-09	MBD2 - PLEK	1.16237837133326E-08	RERE - GATA2	1.66291613812319E-09	JUND - PLEK	6.66599309084859E-09	LYL1 - ELF1	4.1962104901927E-09
MEIS1 - PLEK	3.07383718478604E-09	PLEK - MBD2	1.16237837133326E-08	GATA2 - RERE	1.66291613812319E-09	PLEK - JUND	6.66599309084859E-09	ELF1 - LYL1	4.1962104901927E-09
ERG - TAL1	3.02361247150884E-09	ELF1 - GATA2	1.10231752614709E-08	NFE2 - ERG	1.63449342949207E-09	TAL1 - FLI1	6.61665877643713E-09	JUND - HMGB3	4.05163769201522E-09
TAL1 - ERG	3.02361247150884E-09	GATA2 - ELF1	1.10231752614709E-08	ERG - NFE2	1.63449342949207E-09	FLI1 - TAL1	6.61665877643713E-09	HMGB3 - JUND	4.05163769201522E-09
PLEK - STAT6	3.01518765510878E-09	PLEK - PBX1	1.04145323476246E-08	MXD1 - GATA2	1.61324775760363E-09	TAL1 - FOXP1	6.47548947796395E-09	TSC22D1 - FOXP1	4.04403710518864E-09
STAT6 - PLEK	3.01518765510878E-09	PBX1 - PLEK	1.04145323476246E-08	GATA2 - MXD1	1.61324775760363E-09	FOXP1 - TAL1	6.47548947796395E-09	FOXP1 - TSC22D1	4.04403710518864E-09
PLEK - STAT3	2.97803626203574E-09	GATA2 - RUNX1	1.03482316049508E-08	LYL1 - FLI1	1.60826185702234E-09	LYL1 - PLEK	6.47535136621968E-09	FLI1 - FOXP1	4.00485022922226E-09
STAT3 - PLEK	2.97803626203574E-09	RUNX1 - GATA2	1.03482316049508E-08	FLI1 - LYL1	1.60826185702234E-09	PLEK - LYL1	6.47535136621968E-09	FOXP1 - FLI1	4.00485022922226E-09
GATA2 - MEIS1	2.96783642106391E-09	GATA2 - MBD2	1.01791659545825E-08	ELF1 - DEAF1	1.59835167323763E-09	FLI1 - NFE2	6.43687014800776E-09	PLEK - TAL1	3.96972144045549E-09
MEIS1 - GATA2	2.96783642106391E-09	MBD2 - GATA2	1.01791659545825E-08	DEAF1 - ELF1	1.59835167323763E-09	NFE2 - FLI1	6.43687014800776E-09	TAL1 - PLEK	3.96972144045549E-09
FOXP1 - RUNX1	2.95897795155042E-09	PLEK - KLF13	9.90885151708199E-09	FOXP1 - JUND	1.59183755066294E-09	TAL1 - GATA2	6.38524921825479E-09	FOXP1 - NFE2	3.93807342291552E-09
RUNX1 - FOXP1	2.95897795155042E-09	KLF13 - PLEK	9.90885151708199E-09	JUND - FOXP1	1.59183755066294E-09	GATA2 - TAL1	6.38524921825479E-09	NFE2 - FOXP1	3.93807342291552E-09
PLEK - TCF3	2.95690516516345E-09	PLEK - KLF9	9.49367429115E-09	GATA2 - MBD2	1.58636503932996E-09	JUND - CUX1	6.17466078267626E-09	ZNF740 - PLEK	3.90192855803662E-09
TCF3 - PLEK	2.95690516516345E-09	KLF9 - PLEK	9.49367429115E-09	MBD2 - GATA2	1.58636503932996E-09	CUX1 - JUND	6.17466078267626E-09	PLEK - ZNF740	3.90192855803662E-09
ELF1 - MBD3	2.92612778451939E-09	RUNX1 - FOXP1	9.39747568651228E-09	FOXP1 - STAT3	1.51793366764963E-09	JUND - MEF2C	6.1528373507258E-09	ATF5 - RUNX1	3.61869911813528E-09
MBD3 - ELF1	2.92612778451939E-09	FOXP1 - RUNX1	9.39747568651228E-09	STAT3 - FOXP1	1.51793366764963E-09	MEF2C - JUND	6.1528373507258E-09	RUNX1 - ATF5	3.61869911813528E-09
CEBPA - TSC22D1	2.9086262287592E-09	MEF2C - ELF1	8.74813554929688E-09	MEF2C - JUND	1.48885148654188E-09	TAL1 - MEF2C	5.95435922789989E-09	STAT3 - HMGB3	3.61175311880402E-09
TSC22D1 - CEBPA	2.9086262287592E-09	ELF1 - MEF2C	8.74813554929688E-09	JUND - MEF2C	1.48885148654188E-09	MEF2C - TAL1	5.95435922789989E-09	HMGB3 - STAT3	3.61175311880402E-09
PLEK - CUX1	2.89280999155039E-09	ZNF587 - PLEK	8.36027869155487E-09	ELF1 - FOXP1	1.4825405347807E-09	GATA2 - KLF12	5.89414561602553E-09	NFE2 - PLEK	3.56146578894823E-09
CUX1 - PLEK	2.89280999155039E-09	PLEK - ZNF587	8.36027869155487E-09	FOXP1 - ELF1	1.4825405347807E-09	KLF12 - GATA2	5.89414561602553E-09	PLEK - NFE2	3.56146578894823E-09
TAL1 - FLI1	2.88440338280793E-09	FOXP1 - GATA1	8.08057443180132E-09	PLEK - STAT6	1.47023138108437E-09	ETV6 - NFE2	5.81550496647765E-09	GATA2 - ZFPM1	3.46564399400506E-09
FLI1 - TAL1	2.88440338280793E-09	GATA1 - FOXP1	8.08057443180132E-09	STAT6 - PLEK	1.47023138108437E-09	NFE2 - ETV6	5.81550496647765E-09	ZFPM1 - GATA2	3.46564399400506E-09
ATF5 - FLI1	2.8735096524457E-09	ELF1 - NFE2	7.72480213129256E-09	GATA2 - CREBRF	1.44139900015716E-09	GATA1 - GATA2	5.80074255296381E-09	TAL1 - GATA2	3.41436678930052E-09
FLI1 - ATF5	2.8735096524457E-09	NFE2 - ELF1	7.72480213129256E-09	CREBRF - GATA2	1.44139900015716E-09	GATA2 - GATA1	5.80074255296381E-09	GATA2 - TAL1	3.41436678930052E-09
E2F4 - PLEK	2.84279844109392E-09	TAL1 - ATF5	7.55263229734737E-09	TSC22D1 - CEBPA	1.40205413945438E-09	PLEK - E2F4	5.79936365596723E-09	PLEK - KLF1	3.17961945661693E-09
PLEK - E2F4	2.84279844109392E-09	ATF5 - TAL1	7.55263229734737E-09	CEBPA - TSC22D1	1.40205413945438E-09	E2F4 - PLEK	5.79936365596723E-09	KLF1 - PLEK	3.17961945661693E-09
JUND - CUX1	2.83591616856427E-09	GATA2 - GATA1	7.43184802587393E-09	ATF5 - PLEK	1.33904320964717E-09	GATA2 - TSC22D1	5.79387293697664E-09	TAL1 - RUNX1	3.17273984862254E-09
CUX1 - JUND	2.83591616856427E-09	GATA1 - GATA2	7.43184802587393E-09	PLEK - ATF5	1.33904320964717E-09	TSC22D1 - GATA2	5.79387293697664E-09	RUNX1 - TAL1	3.17273984862254E-09
GATA2 - ZNF48	2.80394241158888E-09	ZFPM1 - PLEK	7.30921012603858E-09	CUX1 - LYL1	1.31987498708241E-09	ELF1 - MBD3	5.74159164656862E-09	FOXP1 - RUNX1	3.16608916861583E-09
ZNF48 - GATA2	2.80394241158888E-09	PLEK - ZFPM1	7.30921012603858E-09	LYL1 - CUX1	1.31987498708241E-09	MBD3 - ELF1	5.74159164656862E-09	RUNX1 - FOXP1	3.16608916861583E-09
HHEX - GATA2	2.71617706104621E-09	FOXP1 - CUX1	6.83492507036476E-09	GATA2 - RUNX1	1.24972876491825E-09	TAL1 - GATA1	5.65530822171922E-09	TSC22D1 - CEBPA	3.15699288933047E-09
GATA2 - HHEX	2.71617706104621E-09	CUX1 - FOXP1	6.83492507036476E-09	RUNX1 - GATA2	1.24972876491825E-09	GATA1 - TAL1	5.65530822171922E-09	CEBPA - TSC22D1	3.15699288933047E-09
RUNX1 - ATF5	2.64112798298299E-09	SATB1 - PLEK	6.82431933185512E-09	ATF5 - ERG	1.23759125170153E-09	LYL1 - FLI1	5.65210545033779E-09	PLEK - FLI1	3.11838133093545E-09
ATF5 - RUNX1	2.64112798298299E-09	PLEK - SATB1	6.82431933185512E-09	ERG - ATF5	1.23759125170153E-09	FLI1 - LYL1	5.65210545033779E-09	FLI1 - PLEK	3.11838133093545E-09
FLI1 - NFE2	2.618315120273E-09	ATF5 - ELF1	6.65351373996259E-09	GATA2 - ZNF581	1.23611954006009E-09	STAT3 - FOXP1	5.52712586809889E-09	NFE2 - RUNX1	3.00419533694196E-09
NFE2 - FLI1	2.618315120273E-09	ELF1 - ATF5	6.65351373996259E-09	ZNF581 - GATA2	1.23611954006009E-09	FOXP1 - STAT3	5.52712586809889E-09	RUNX1 - NFE2	3.00419533694196E-09
JUND - MEF2C	2.61710897397904E-09	ZNF530 - PLEK	6.52902398812216E-09	CUX1 - GATA1	1.22931331780762E-09	MEF2D - PLEK	5.25282795038606E-09	ELF1 - FOXP1	2.95290192298125E-09
MEF2C - JUND	2.61710897397904E-09	PLEK - ZNF530	6.52902398812216E-09	GATA1 - CUX1	1.22931331780762E-09	PLEK - MEF2D	5.25282795038606E-09	FOXP1 - ELF1	2.95290192298125E-09
TSC22D1 - FOXP1	2.5794206770513E-09	TAL1 - ETV6	6.5204459609447E-09	E2F4 - RUNX1	1.21918430906476E-09	CUX1 - TAL1	5.08861086601087E-09	LYL1 - FOXP1	2.95235635938695E-09
FOXP1 - TSC22D1	2.5794206770513E-09	ETV6 - TAL1	6.5204459609447E-09	RUNX1 - E2F4	1.21918430906476E-09	TAL1 - CUX1	5.08861086601087E-09	FOXP1 - LYL1	2.95235635938695E-09
ERG - HMGB3	2.54048604375612E-09	PLEK - STAT2	6.40193009715517E-09	FOXP1 - ZNF426	1.1978112945954E-09	CEBPA - ELF1	5.08633224427513E-09	E2F4 - PLEK	2.94573210268823E-09
HMGB3 - ERG	2.54048604375612E-09	STAT2 - PLEK	6.40193009715517E-09	ZNF426 - FOXP1	1.1978112945954E-09	ELF1 - CEBPA	5.08633224427513E-09	PLEK - E2F4	2.94573210268823E-09
ELF1 - CEBPA	2.51644549642549E-09	FOXP1 - TSC22D1	6.2102980535883E-09	TSC22D1 - GATA2	1.15309084502968E-09	GATA1 - CEBPA	5.04289676683811E-09	RLF - GATA2	2.90327073493302E-09
CEBPA - ELF1	2.51644549642549E-09	TSC22D1 - FOXP1	6.2102980535883E-09	GATA2 - TSC22D1	1.15309084502968E-09	CEBPA - GATA1	5.04289676683811E-09	GATA2 - RLF	2.90327073493302E-09
HMGB3 - PLEK	2.49786502592997E-09	PLEK - CEBPA	6.15275252968672E-09	E2F4 - PLEK	1.08801812004344E-09	FOXP1 - RUNX1	4.86006523914284E-09	GATA2 - ERG	2.85342571793024E-09
PLEK - HMGB3	2.49786502592997E-09	CEBPA - PLEK	6.15275252968672E-09	PLEK - E2F4	1.08801812004344E-09	RUNX1 - FOXP1	4.86006523914284E-09	ERG - GATA2	2.85342571793024E-09
GATA2 - SOX4	2.4296575862337E-09	ELF1 - FLI1	5.97964522341954E-09	NFE2 - FLI1	1.06649344910892E-09	ATF5 - FLI1	4.78179185137151E-09	TSC22D1 - RUNX1	2.75335221289197E-09
SOX4 - GATA2	2.4296575862337E-09	FLI1 - ELF1	5.97964522341954E-09	FLI1 - NFE2	1.06649344910892E-09	FLI1 - ATF5	4.78179185137151E-09	RUNX1 - TSC22D1	2.75335221289197E-09
ERG - FOXP1	2.41417752455675E-09	HMGB3 - STAT3	5.96442806255482E-09	JUND - CREBRF	1.05695241447989E-09	DEAF1 - ELF1	4.74823780294287E-09	CEBPA - JUND	2.68686961568676E-09
FOXP1 - ERG	2.41417752455675E-09	STAT3 - HMGB3	5.96442806255482E-09	CREBRF - JUND	1.05695241447989E-09	ELF1 - DEAF1	4.74823780294287E-09	JUND - CEBPA	2.68686961568676E-09
FLI1 - LYL1	2.38783126604858E-09	TAL1 - MEIS1	5.91422200102443E-09	GATA2 - ZNF516	1.0483277579354E-09	RUNX1 - ATF5	4.71777683586083E-09	THAP7 - GATA2	2.65306199231929E-09
LYL1 - FLI1	2.38783126604858E-09	MEIS1 - TAL1	5.91422200102443E-09	ZNF516 - GATA2	1.0483277579354E-09	ATF5 - RUNX1	4.71777683586083E-09	GATA2 - THAP7	2.65306199231929E-09
NFE2 - GATA2	2.3593882403361E-09	GFI1B - FOXP1	5.38611777400888E-09	CUX1 - NFE2	1.03193886769049E-09	PLEK - SOX4	4.70426719800798E-09	ETV6 - NFE2	2.63679789114235E-09
GATA2 - NFE2	2.3593882403361E-09	FOXP1 - GFI1B	5.38611777400888E-09	NFE2 - CUX1	1.03193886769049E-09	SOX4 - PLEK	4.70426719800798E-09	NFE2 - ETV6	2.63679789114235E-09
CUX1 - TAL1	2.34029062795571E-09	MEF2D - PLEK	5.33383692769007E-09	GATA2 - CEBPD	1.01983466116451E-09	STAT6 - GATA2	4.57901627726187E-09	ERG - JUND	2.59761723242491E-09
TAL1 - CUX1	2.34029062795571E-09	PLEK - MEF2D	5.33383692769007E-09	CEBPD - GATA2	1.01983466116451E-09	GATA2 - STAT6	4.57901627726187E-09	JUND - ERG	2.59761723242491E-09
FOXP1 - FLI1	2.32254548926392E-09	NFE2 - RUNX1	5.28302779301271E-09	JUND - GFI1	9.85796666519434E-10	PLEK - ID2	4.56994397879384E-09	GATA2 - MLX	2.52721465976435E-09
FLI1 - FOXP1	2.32254548926392E-09	RUNX1 - NFE2	5.28302779301271E-09	GFI1 - JUND	9.85796666519434E-10	ID2 - PLEK	4.56994397879384E-09	MLX - GATA2	2.52721465976435E-09
PLEK - TSC22D1	2.30787033927982E-09	PBX1 - FOXP1	5.24407939295202E-09	GATA2 - ZNF48	9.55376555644705E-10	ERG - GATA1	4.54391502202611E-09	E2F4 - HMGB3	2.52505660824909E-09
TSC22D1 - PLEK	2.30787033927982E-09	FOXP1 - PBX1	5.24407939295202E-09	ZNF48 - GATA2	9.55376555644705E-10	GATA1 - ERG	4.54391502202611E-09	HMGB3 - E2F4	2.52505660824909E-09
LYL1 - ETV6	2.24782592539441E-09	GATA2 - TSC22D1	4.88666884734812E-09	SPI1 - TAL1	9.4757079960317E-10	PLEK - MBD2	4.51384396527033E-09	JUND - MEIS1	2.44115461178751E-09
ETV6 - LYL1	2.24782592539441E-09	TSC22D1 - GATA2	4.88666884734812E-09	TAL1 - SPI1	9.4757079960317E-10	MBD2 - PLEK	4.51384396527033E-09	MEIS1 - JUND	2.44115461178751E-09
FOXP1 - TAL1	2.17195506024837E-09	PLEK - ZNF426	4.80850559370083E-09	KLF1 - ETV6	9.44954781090246E-10	PLEK - SATB1	4.50881465496877E-09	FOXP1 - STAT3	2.39292430315174E-09
TAL1 - FOXP1	2.17195506024837E-09	ZNF426 - PLEK	4.80850559370083E-09	ETV6 - KLF1	9.44954781090246E-10	SATB1 - PLEK	4.50881465496877E-09	STAT3 - FOXP1	2.39292430315174E-09
ELF1 - GATA2	2.16010698217417E-09	JUND - ETV6	4.70091565674125E-09	TAL1 - GFI1	9.40804101290382E-10	PLEK - MXD1	4.47568471173554E-09	ETV6 - TSC22D1	2.37763142507674E-09
GATA2 - ELF1	2.16010698217417E-09	ETV6 - JUND	4.70091565674125E-09	GFI1 - TAL1	9.40804101290382E-10	MXD1 - PLEK	4.47568471173554E-09	TSC22D1 - ETV6	2.37763142507674E-09
FOXP1 - JUND	2.13492623579725E-09	HMGB3 - JUND	4.69440752937089E-09	STAT3 - JUND	9.11068998021847E-10	STAT6 - PLEK	4.33242064445949E-09	RUNX1 - LYL1	2.35700436945763E-09
JUND - FOXP1	2.13492623579725E-09	JUND - HMGB3	4.69440752937089E-09	JUND - STAT3	9.11068998021847E-10	PLEK - STAT6	4.33242064445949E-09	LYL1 - RUNX1	2.35700436945763E-09
JUND - NFE2	2.13446749164348E-09	TAL1 - JUND	4.68764449479409E-09	GATA2 - FOS	9.04998187500894E-10	RERE - GATA2	4.33024460733122E-09	TCF3 - GATA2	2.34199393212009E-09
NFE2 - JUND	2.13446749164348E-09	JUND - TAL1	4.68764449479409E-09	FOS - GATA2	9.04998187500894E-10	GATA2 - RERE	4.33024460733122E-09	GATA2 - TCF3	2.34199393212009E-09
CUX1 - HMGB3	2.10242734333121E-09	TSC22D1 - ELF1	4.62352911512198E-09	E2F4 - TAL1	8.87338202915089E-10	HHEX - GATA2	4.30028279652106E-09	PLEK - ZNF394	2.33773866931131E-09
HMGB3 - CUX1	2.10242734333121E-09	ELF1 - TSC22D1	4.62352911512198E-09	TAL1 - E2F4	8.87338202915089E-10	GATA2 - HHEX	4.30028279652106E-09	ZNF394 - PLEK	2.33773866931131E-09
ELF1 - TAL1	2.07005368402236E-09	NFE2 - JUND	4.47338921460982E-09	CUX1 - FOXP1	8.61505367044657E-10	HMGB3 - TAL1	4.28560387177868E-09	ATF5 - FLI1	2.25181362445426E-09
TAL1 - ELF1	2.07005368402236E-09	JUND - NFE2	4.47338921460982E-09	FOXP1 - CUX1	8.61505367044657E-10	TAL1 - HMGB3	4.28560387177868E-09	FLI1 - ATF5	2.25181362445426E-09
NFE2 - RUNX1	2.04604311271339E-09	JUND - ATF5	4.4001700061358E-09	STAT2 - GATA2	8.13751233064153E-10	CUX1 - HMGB3	4.28090896065214E-09	RUNX1 - ZNF48	2.23678053856702E-09
RUNX1 - NFE2	2.04604311271339E-09	ATF5 - JUND	4.4001700061358E-09	GATA2 - STAT2	8.13751233064153E-10	HMGB3 - CUX1	4.28090896065214E-09	ZNF48 - RUNX1	2.23678053856702E-09
ELF1 - DEAF1	2.04158712158176E-09	PLEK - ERG	4.39533520690816E-09	FOXP1 - MEF2C	8.11258504818113E-10	TSC22D1 - CEBPA	4.24364721141046E-09	MEF2C - JUND	2.05802086483686E-09
DEAF1 - ELF1	2.04158712158176E-09	ERG - PLEK	4.39533520690816E-09	MEF2C - FOXP1	8.11258504818113E-10	CEBPA - TSC22D1	4.24364721141046E-09	JUND - MEF2C	2.05802086483686E-09
TAL1 - GATA2	2.02652938874337E-09	FOXP1 - ELF1	4.28479607350596E-09	DEAF1 - GATA2	8.02709843039651E-10	ZNF740 - PLEK	4.173789758255E-09	PLEK - TSC22D1	2.04564831740584E-09
GATA2 - TAL1	2.02652938874337E-09	ELF1 - FOXP1	4.28479607350596E-09	GATA2 - DEAF1	8.02709843039651E-10	PLEK - ZNF740	4.173789758255E-09	TSC22D1 - PLEK	2.04564831740584E-09
STAT3 - JUND	2.01625871554256E-09	NFE2 - FLI1	4.2513312870085E-09	GATA2 - ATF5	7.82317877145999E-10	FOXP1 - FLI1	4.02491329154486E-09	ZNF888 - GATA2	2.04556771521425E-09
JUND - STAT3	2.01625871554256E-09	FLI1 - NFE2	4.2513312870085E-09	ATF5 - GATA2	7.82317877145999E-10	FLI1 - FOXP1	4.02491329154486E-09	GATA2 - ZNF888	2.04556771521425E-09
HMGB3 - ELF1	1.97856864225798E-09	RUNX1 - E2F4	4.2098080577091E-09	STAT6 - JUND	7.81112452497013E-10	PLEK - DEAF1	3.94998433961291E-09	GATA2 - LYL1	2.01850736125664E-09
ELF1 - HMGB3	1.97856864225798E-09	E2F4 - RUNX1	4.2098080577091E-09	JUND - STAT6	7.81112452497013E-10	DEAF1 - PLEK	3.94998433961291E-09	LYL1 - GATA2	2.01850736125664E-09
GATA2 - FOSL2	1.91671123417336E-09	ZNF48 - GATA2	4.16005452308355E-09	FOXP1 - TSC22D1	7.56185836170431E-10	PLEK - KLF9	3.915327173587E-09	ZNF48 - PLEK	1.99942595813241E-09
FOSL2 - GATA2	1.91671123417336E-09	GATA2 - ZNF48	4.16005452308355E-09	TSC22D1 - FOXP1	7.56185836170431E-10	KLF9 - PLEK	3.915327173587E-09	PLEK - ZNF48	1.99942595813241E-09
GATA2 - HLF	1.88080306884331E-09	FLI1 - ATF5	4.14610878962662E-09	GATA2 - SOX4	7.4100342528638E-10	ZFPM1 - PLEK	3.88031962117452E-09	GATA2 - NRF1	1.98639216186791E-09
HLF - GATA2	1.88080306884331E-09	ATF5 - FLI1	4.14610878962662E-09	SOX4 - GATA2	7.4100342528638E-10	PLEK - ZFPM1	3.88031962117452E-09	NRF1 - GATA2	1.98639216186791E-09
NFE2 - FOXP1	1.87177473520705E-09	ELF1 - JUND	4.11883060991158E-09	ELF1 - RUNX1	7.36831873293653E-10	NFE2 - ERG	3.80830167401314E-09	MEF2C - PLEK	1.92795979181426E-09
FOXP1 - NFE2	1.87177473520705E-09	JUND - ELF1	4.11883060991158E-09	RUNX1 - ELF1	7.36831873293653E-10	ERG - NFE2	3.80830167401314E-09	PLEK - MEF2C	1.92795979181426E-09
GATA2 - TSC22D1	1.86065329810248E-09	GATA1 - ETV6	4.11306633196773E-09	GFI1 - GATA1	7.36492311581571E-10	FOSL2 - GATA2	3.77083120284283E-09	E2F4 - FOXP1	1.9238408643929E-09
TSC22D1 - GATA2	1.86065329810248E-09	ETV6 - GATA1	4.11306633196773E-09	GATA1 - GFI1	7.36492311581571E-10	GATA2 - FOSL2	3.77083120284283E-09	FOXP1 - E2F4	1.9238408643929E-09
GATA1 - CUX1	1.83521342567161E-09	ELF1 - LYL1	4.08743039415072E-09	RUNX1 - MEF2C	7.16621428864528E-10	SOX4 - GATA2	3.72240149815184E-09	FOXP1 - MEF2C	1.89061899469323E-09
CUX1 - GATA1	1.83521342567161E-09	LYL1 - ELF1	4.08743039415072E-09	MEF2C - RUNX1	7.16621428864528E-10	GATA2 - SOX4	3.72240149815184E-09	MEF2C - FOXP1	1.89061899469323E-09
RERE - GATA2	1.8150735359157E-09	ETV6 - PLEK	4.06482181247725E-09	E2F4 - LYL1	7.13190007051168E-10	GATA2 - JUND	3.67733821171612E-09	MBD3 - ELF1	1.88997195671448E-09
GATA2 - RERE	1.8150735359157E-09	PLEK - ETV6	4.06482181247725E-09	LYL1 - E2F4	7.13190007051168E-10	JUND - GATA2	3.67733821171612E-09	ELF1 - MBD3	1.88997195671448E-09
PLEK - NFE2	1.73222491905989E-09	TCF3 - TAL1	4.03786071245804E-09	KLF1 - ERG	7.01156410709558E-10	MBD2 - FOXP1	3.67235775122765E-09	FLI1 - JUND	1.84062121100226E-09
NFE2 - PLEK	1.73222491905989E-09	TAL1 - TCF3	4.03786071245804E-09	ERG - KLF1	7.01156410709558E-10	FOXP1 - MBD2	3.67235775122765E-09	JUND - FLI1	1.84062121100226E-09
GATA2 - STAT6	1.70474145910759E-09	PLEK - SP2	3.9805918561342E-09	TCF3 - FOXP1	6.93875790158671E-10	JUND - STAT3	3.57015039753605E-09	CEBPA - PLEK	1.78123227279059E-09
STAT6 - GATA2	1.70474145910759E-09	SP2 - PLEK	3.9805918561342E-09	FOXP1 - TCF3	6.93875790158671E-10	STAT3 - JUND	3.57015039753605E-09	PLEK - CEBPA	1.78123227279059E-09
ZNF740 - PLEK	1.70345715311271E-09	PLEK - ZNF599	3.8418161985021E-09	ID2 - GATA2	6.9241046229962E-10	HMGB3 - FOXP1	3.5537730536106E-09	NFE2 - STAT3	1.68076830231456E-09
PLEK - ZNF740	1.70345715311271E-09	ZNF599 - PLEK	3.8418161985021E-09	GATA2 - ID2	6.9241046229962E-10	FOXP1 - HMGB3	3.5537730536106E-09	STAT3 - NFE2	1.68076830231456E-09
KLF1 - ETV6	1.65323088552327E-09	ZNF641 - PLEK	3.81272169391878E-09	JUND - KLF12	6.92163493187792E-10	FOXP1 - NFE2	3.54720919304441E-09	KLF12 - GATA2	1.68007452394647E-09
ETV6 - KLF1	1.65323088552327E-09	PLEK - ZNF641	3.81272169391878E-09	KLF12 - JUND	6.92163493187792E-10	NFE2 - FOXP1	3.54720919304441E-09	GATA2 - KLF12	1.68007452394647E-09
NFE2 - ERG	1.63720870194339E-09	FOXP1 - LYL1	3.80370401842356E-09	STAT6 - ELF1	6.89568069311974E-10	GATA2 - HLF	3.4083695865661E-09	HHEX - PLEK	1.51345136423231E-09
ERG - NFE2	1.63720870194339E-09	LYL1 - FOXP1	3.80370401842356E-09	ELF1 - STAT6	6.89568069311974E-10	HLF - GATA2	3.4083695865661E-09	PLEK - HHEX	1.51345136423231E-09
TAL1 - HMGB3	1.62643298828868E-09	ATF5 - RUNX1	3.63724073082494E-09	PLEK - SOX4	6.85365209029953E-10	PLEK - CUX1	3.40518169217319E-09	NFE2 - FLI1	1.49953094386035E-09
HMGB3 - TAL1	1.62643298828868E-09	RUNX1 - ATF5	3.63724073082494E-09	SOX4 - PLEK	6.85365209029953E-10	CUX1 - PLEK	3.40518169217319E-09	FLI1 - NFE2	1.49953094386035E-09
GATA2 - SATB1	1.62330282549306E-09	JUND - GATA1	3.61802077186724E-09	TSC22D1 - RUNX1	6.81376677302836E-10	TAL1 - CEBPA	3.40206418592004E-09	HMGB3 - ETV6	1.46281209367771E-09
SATB1 - GATA2	1.62330282549306E-09	GATA1 - JUND	3.61802077186724E-09	RUNX1 - TSC22D1	6.81376677302836E-10	CEBPA - TAL1	3.40206418592004E-09	ETV6 - HMGB3	1.46281209367771E-09
FOXP1 - RLF	1.56741364332191E-09	PLEK - LYL1	3.60723961811971E-09	MBD3 - FLI1	6.61148857883376E-10	ETV6 - LYL1	3.33731686730232E-09	ERG - GATA1	1.4596284181323E-09
RLF - FOXP1	1.56741364332191E-09	LYL1 - PLEK	3.60723961811971E-09	FLI1 - MBD3	6.61148857883376E-10	LYL1 - ETV6	3.33731686730232E-09	GATA1 - ERG	1.4596284181323E-09
GATA2 - HOXA10	1.5612183767999E-09	ID2 - PLEK	3.49731732462999E-09	FOXP1 - MLX	6.57203402809614E-10	GFI1 - JUND	3.2812121908421E-09	FOXP1 - SATB1	1.39562461587417E-09
HOXA10 - GATA2	1.5612183767999E-09	PLEK - ID2	3.49731732462999E-09	MLX - FOXP1	6.57203402809614E-10	JUND - GFI1	3.2812121908421E-09	SATB1 - FOXP1	1.39562461587417E-09
TAL1 - E2F4	1.48728107607354E-09	TSC22D1 - MEF2C	3.48379614045768E-09	TCF3 - ETV6	6.37652486368268E-10	MBD3 - PLEK	3.19464810161207E-09	HMGB3 - FLI1	1.37368494357304E-09
E2F4 - TAL1	1.48728107607354E-09	MEF2C - TSC22D1	3.48379614045768E-09	ETV6 - TCF3	6.37652486368268E-10	PLEK - MBD3	3.19464810161207E-09	FLI1 - HMGB3	1.37368494357304E-09
ERG - ATF5	1.43701761601278E-09	TAL1 - GFI1B	3.427598427308E-09	NFE2 - FOXP1	6.14705841783803E-10	TAL1 - TSC22D1	3.1767730668264E-09	KLF1 - CEBPA	1.37254951848576E-09
ATF5 - ERG	1.43701761601278E-09	GFI1B - TAL1	3.427598427308E-09	FOXP1 - NFE2	6.14705841783803E-10	TSC22D1 - TAL1	3.1767730668264E-09	CEBPA - KLF1	1.37254951848576E-09
JUND - GFI1	1.43284273335098E-09	JUND - ERG	3.31833160949202E-09	MEIS1 - GATA2	6.12021322510259E-10	ELF1 - HMGB3	3.13573256249811E-09	ZNF740 - RUNX1	1.37097655450447E-09
GFI1 - JUND	1.43284273335098E-09	ERG - JUND	3.31833160949202E-09	GATA2 - MEIS1	6.12021322510259E-10	HMGB3 - ELF1	3.13573256249811E-09	RUNX1 - ZNF740	1.37097655450447E-09
HMGB3 - STAT3	1.37923172882637E-09	TAL1 - FLI1	3.25717630644817E-09	JUND - ZNF426	6.10491268648872E-10	MEF2C - ELF1	3.0915849880131E-09	RUNX1 - MBD2	1.3668665088673E-09
STAT3 - HMGB3	1.37923172882637E-09	FLI1 - TAL1	3.25717630644817E-09	ZNF426 - JUND	6.10491268648872E-10	ELF1 - MEF2C	3.0915849880131E-09	MBD2 - RUNX1	1.3668665088673E-09
FOXP1 - ETV6	1.37199529515186E-09	ZNF581 - PLEK	3.25082782914876E-09	GATA1 - SPI1	6.09901851245098E-10	ERG - LYL1	3.05809200185081E-09	GATA1 - SATB1	1.35536637468903E-09
ETV6 - FOXP1	1.37199529515186E-09	PLEK - ZNF581	3.25082782914876E-09	SPI1 - GATA1	6.09901851245098E-10	LYL1 - ERG	3.05809200185081E-09	SATB1 - GATA1	1.35536637468903E-09
GATA2 - JUND	1.3600810477854E-09	TAL1 - ERG	3.24551452379751E-09	ERG - PLEK	6.05838657019575E-10	GATA2 - MBD3	3.02436431454112E-09	FLI1 - GATA2	1.35194699879548E-09
JUND - GATA2	1.3600810477854E-09	ERG - TAL1	3.24551452379751E-09	PLEK - ERG	6.05838657019575E-10	MBD3 - GATA2	3.02436431454112E-09	GATA2 - FLI1	1.35194699879548E-09
TAL1 - GFI1	1.35871114359531E-09	TAL1 - SATB1	3.2160150098548E-09	KLF1 - CEBPA	6.05236638584472E-10	FOXP1 - MEF2C	2.93426638542371E-09	GATA2 - SPI1	1.33524402645691E-09
GFI1 - TAL1	1.35871114359531E-09	SATB1 - TAL1	3.2160150098548E-09	CEBPA - KLF1	6.05236638584472E-10	MEF2C - FOXP1	2.93426638542371E-09	SPI1 - GATA2	1.33524402645691E-09
ERG - LYL1	1.32972000077558E-09	TAL1 - PBX1	3.19760817824033E-09	STAT3 - ETV6	6.05203998027548E-10	NFE2 - JUND	2.88419044203181E-09	ETV6 - RUNX1	1.33240429800452E-09
LYL1 - ERG	1.32972000077558E-09	PBX1 - TAL1	3.19760817824033E-09	ETV6 - STAT3	6.05203998027548E-10	JUND - NFE2	2.88419044203181E-09	RUNX1 - ETV6	1.33240429800452E-09
FOXP1 - HHEX	1.28717736469497E-09	TAL1 - SOX4	3.18719539649237E-09	HLF - JUND	6.01812155665016E-10	PLEK - ETV6	2.83884693530467E-09	KLF1 - ETV6	1.32202138125592E-09
HHEX - FOXP1	1.28717736469497E-09	SOX4 - TAL1	3.18719539649237E-09	JUND - HLF	6.01812155665016E-10	ETV6 - PLEK	2.83884693530467E-09	ETV6 - KLF1	1.32202138125592E-09
NFE2 - TAL1	1.27816723871632E-09	CUX1 - GATA2	3.17799786486717E-09	FLI1 - FOXP1	5.82691228601107E-10	NFE2 - RUNX1	2.8202460367055E-09	PLEK - SPI1	1.30891597560634E-09
TAL1 - NFE2	1.27816723871632E-09	GATA2 - CUX1	3.17799786486717E-09	FOXP1 - FLI1	5.82691228601107E-10	RUNX1 - NFE2	2.8202460367055E-09	SPI1 - PLEK	1.30891597560634E-09
GFI1 - HMGB3	1.27637322933083E-09	HMGB3 - FOXP1	3.15104164982927E-09	HIVEP1 - GATA2	5.79138903500365E-10	JUND - FOXP1	2.79728706864546E-09	HMGB3 - GFI1	1.30506871975911E-09
HMGB3 - GFI1	1.27637322933083E-09	FOXP1 - HMGB3	3.15104164982927E-09	GATA2 - HIVEP1	5.79138903500365E-10	FOXP1 - JUND	2.79728706864546E-09	GFI1 - HMGB3	1.30506871975911E-09
NFE2 - STAT3	1.27010646444603E-09	GATA1 - NFE2	3.08454040087724E-09	SATB1 - GATA1	5.68371627540643E-10	HMGB3 - ERG	2.7702424798548E-09	TSC22D1 - GATA2	1.29355204325776E-09
STAT3 - NFE2	1.27010646444603E-09	NFE2 - GATA1	3.08454040087724E-09	GATA1 - SATB1	5.68371627540643E-10	ERG - HMGB3	2.7702424798548E-09	GATA2 - TSC22D1	1.29355204325776E-09
PLEK - MEF2D	1.24181565031023E-09	FLI1 - KLF1	3.08359382472645E-09	CEBPA - GFI1B	5.66441005211971E-10	ELF1 - FLI1	2.76949374544699E-09	GATA2 - ZNF772	1.26358734586773E-09
MEF2D - PLEK	1.24181565031023E-09	KLF1 - FLI1	3.08359382472645E-09	GFI1B - CEBPA	5.66441005211971E-10	FLI1 - ELF1	2.76949374544699E-09	ZNF772 - GATA2	1.26358734586773E-09
JUND - RUNX1	1.23260546214254E-09	TAL1 - KLF1	3.08296299600386E-09	MBD3 - JUND	5.66096947096639E-10	PLEK - STAT2	2.75938827343225E-09	ZNF696 - GATA2	1.24436227988411E-09
RUNX1 - JUND	1.23260546214254E-09	KLF1 - TAL1	3.08296299600386E-09	JUND - MBD3	5.66096947096639E-10	STAT2 - PLEK	2.75938827343225E-09	GATA2 - ZNF696	1.24436227988411E-09
PLEK - JUND	1.22978038863408E-09	KLF1 - ELF1	3.04339886625371E-09	GATA2 - HOXA10	5.6588012053993E-10	E2F4 - TAL1	2.70601141494353E-09	STAT6 - RUNX1	1.23741095148233E-09
JUND - PLEK	1.22978038863408E-09	ELF1 - KLF1	3.04339886625371E-09	HOXA10 - GATA2	5.6588012053993E-10	TAL1 - E2F4	2.70601141494353E-09	RUNX1 - STAT6	1.23741095148233E-09
GATA2 - GFI1B	1.21426824151172E-09	MEIS1 - ELF1	3.01881986075614E-09	NR1D1 - GATA2	5.59018442647385E-10	MEIS1 - GATA2	2.56261478703834E-09	ZNF48 - HMGB3	1.21621257509474E-09
GFI1B - GATA2	1.21426824151172E-09	ELF1 - MEIS1	3.01881986075614E-09	GATA2 - NR1D1	5.59018442647385E-10	GATA2 - MEIS1	2.56261478703834E-09	HMGB3 - ZNF48	1.21621257509474E-09
SATB1 - FOXP1	1.20575405215817E-09	CEBPA - GATA1	3.00490121674102E-09	FLI1 - DEAF1	5.56774293336559E-10	JUND - TSC22D1	2.56121790442876E-09	GFI1B - PLEK	1.21587362400533E-09
FOXP1 - SATB1	1.20575405215817E-09	GATA1 - CEBPA	3.00490121674102E-09	DEAF1 - FLI1	5.56774293336559E-10	TSC22D1 - JUND	2.56121790442876E-09	PLEK - GFI1B	1.21587362400533E-09
MEF2C - FOXP1	1.18042620123049E-09	ZBTB4 - PLEK	2.98615820959469E-09	PLEK - NR4A3	5.46284961711052E-10	ZNF394 - PLEK	2.54611109973268E-09	PLEK - SNAPC4	1.20815257798057E-09
FOXP1 - MEF2C	1.18042620123049E-09	PLEK - ZBTB4	2.98615820959469E-09	NR4A3 - PLEK	5.46284961711052E-10	PLEK - ZNF394	2.54611109973268E-09	SNAPC4 - PLEK	1.20815257798057E-09
PLEK - PBX1	1.16790765947172E-09	NFE2 - ETV6	2.91902946258915E-09	ERG - MBD3	5.18625309364751E-10	ZNF581 - GATA2	2.51133669415538E-09	ZBTB4 - FOXP1	1.20507437362249E-09
PBX1 - PLEK	1.16790765947172E-09	ETV6 - NFE2	2.91902946258915E-09	MBD3 - ERG	5.18625309364751E-10	GATA2 - ZNF581	2.51133669415538E-09	FOXP1 - ZBTB4	1.20507437362249E-09
ETV6 - PLEK	1.16686194040483E-09	PLEK - ZFPM2	2.87015855526818E-09	PLEK - ETV6	5.17442200198559E-10	ELF1 - FOXP1	2.47423703747529E-09	ZNF394 - RUNX1	1.18447873731498E-09
PLEK - ETV6	1.16686194040483E-09	ZFPM2 - PLEK	2.87015855526818E-09	ETV6 - PLEK	5.17442200198559E-10	FOXP1 - ELF1	2.47423703747529E-09	RUNX1 - ZNF394	1.18447873731498E-09
KLF1 - CEBPA	1.16282750095564E-09	NFE2 - FOXP1	2.86924684012035E-09	STAT3 - CEBPA	5.16171938524934E-10	HMGB3 - STAT3	2.46751197252593E-09	GATA1 - FOXP1	1.17757559259246E-09
CEBPA - KLF1	1.16282750095564E-09	FOXP1 - NFE2	2.86924684012035E-09	CEBPA - STAT3	5.16171938524934E-10	STAT3 - HMGB3	2.46751197252593E-09	FOXP1 - GATA1	1.17757559259246E-09
LYL1 - STAT3	1.12786069372817E-09	GFI1B - GATA2	2.80793122087175E-09	STAT2 - FOXP1	5.11955033921652E-10	FOXP1 - TSC22D1	2.42585396215134E-09	ETV6 - ATF5	1.13254250422301E-09
STAT3 - LYL1	1.12786069372817E-09	GATA2 - GFI1B	2.80793122087175E-09	FOXP1 - STAT2	5.11955033921652E-10	TSC22D1 - FOXP1	2.42585396215134E-09	ATF5 - ETV6	1.13254250422301E-09
KLF1 - PLEK	1.11483056119965E-09	TAL1 - CEBPA	2.73339728629196E-09	GATA2 - ELF1	5.10418263210966E-10	MEIS1 - TAL1	2.40459163691753E-09	JUND - KLF1	1.1243818098805E-09
PLEK - KLF1	1.11483056119965E-09	CEBPA - TAL1	2.73339728629196E-09	ELF1 - GATA2	5.10418263210966E-10	TAL1 - MEIS1	2.40459163691753E-09	KLF1 - JUND	1.1243818098805E-09
ETV6 - TSC22D1	1.08983511104555E-09	NFE2 - MEF2C	2.7276507719165E-09	KLF1 - FLI1	5.09021769179441E-10	KLF1 - ETV6	2.38778086192326E-09	PLEK - ERG	1.12427978038454E-09
TSC22D1 - ETV6	1.08983511104555E-09	MEF2C - NFE2	2.7276507719165E-09	FLI1 - KLF1	5.09021769179441E-10	ETV6 - KLF1	2.38778086192326E-09	ERG - PLEK	1.12427978038454E-09
ID2 - GATA2	1.06838771163353E-09	TAL1 - MBD3	2.65262301013536E-09	SPI1 - PLEK	5.08983077907033E-10	JUND - CREBRF	2.3193209575112E-09	HMGB3 - LYL1	1.12412057440281E-09
GATA2 - ID2	1.06838771163353E-09	MBD3 - TAL1	2.65262301013536E-09	PLEK - SPI1	5.08983077907033E-10	CREBRF - JUND	2.3193209575112E-09	LYL1 - HMGB3	1.12412057440281E-09
ZNF48 - RUNX1	1.06211850425808E-09	TCF3 - FLI1	2.65184985082101E-09	MEF2C - ATF5	5.0886933555816E-10	NFE2 - CUX1	2.26788010593282E-09	CEBPA - HMGB3	1.11930387181047E-09
RUNX1 - ZNF48	1.06211850425808E-09	FLI1 - TCF3	2.65184985082101E-09	ATF5 - MEF2C	5.0886933555816E-10	CUX1 - NFE2	2.26788010593282E-09	HMGB3 - CEBPA	1.11930387181047E-09
ZNF516 - GATA2	1.05766562175091E-09	JUND - GATA2	2.57546539650377E-09	RLF - FOXP1	5.07413611128271E-10	GATA2 - CREBRF	2.26132113034794E-09	MLX - JUND	1.11105069589001E-09
GATA2 - ZNF516	1.05766562175091E-09	GATA2 - JUND	2.57546539650377E-09	FOXP1 - RLF	5.07413611128271E-10	CREBRF - GATA2	2.26132113034794E-09	JUND - MLX	1.11105069589001E-09
FOXP1 - ZNF426	1.05005282247106E-09	HMGB3 - LYL1	2.50643839017073E-09	FOXP1 - CEBPA	5.03647401561835E-10	GATA1 - CUX1	2.24351004440848E-09	KLF13 - RUNX1	1.10827025334714E-09
ZNF426 - FOXP1	1.05005282247106E-09	LYL1 - HMGB3	2.50643839017073E-09	CEBPA - FOXP1	5.03647401561835E-10	CUX1 - GATA1	2.24351004440848E-09	RUNX1 - KLF13	1.10827025334714E-09
GATA2 - ZNF581	1.046326025822E-09	ATF6B - PLEK	2.47124920527142E-09	JUND - RERE	4.91410523384417E-10	PLEK - ERG	2.22722795761854E-09	RUNX1 - ELF1	1.09064124398373E-09
ZNF581 - GATA2	1.046326025822E-09	PLEK - ATF6B	2.47124920527142E-09	RERE - JUND	4.91410523384417E-10	ERG - PLEK	2.22722795761854E-09	ELF1 - RUNX1	1.09064124398373E-09
GATA2 - LYL1	1.0462177790771E-09	MXD1 - TAL1	2.45431919232431E-09	HMGB3 - GFI1	4.87242524105369E-10	E2F4 - GATA1	2.21583196235997E-09	HHEX - TAL1	1.07379549696418E-09
LYL1 - GATA2	1.0462177790771E-09	TAL1 - MXD1	2.45431919232431E-09	GFI1 - HMGB3	4.87242524105369E-10	GATA1 - E2F4	2.21583196235997E-09	TAL1 - HHEX	1.07379549696418E-09
HMGB3 - FLI1	1.03209341073551E-09	MEIS1 - MEF2C	2.40941355755808E-09	ATF5 - CUX1	4.85004647554632E-10	GFI1 - TAL1	2.17208429020843E-09	NR4A3 - GATA2	1.05852271392592E-09
FLI1 - HMGB3	1.03209341073551E-09	MEF2C - MEIS1	2.40941355755808E-09	CUX1 - ATF5	4.85004647554632E-10	TAL1 - GFI1	2.17208429020843E-09	GATA2 - NR4A3	1.05852271392592E-09
MBD3 - FLI1	1.02615638208903E-09	NFE2 - HMGB3	2.35282993088504E-09	PLEK - TCF3	4.7290149574053E-10	GATA2 - CEBPD	2.12713247016438E-09	TAL1 - ERG	1.05387143456426E-09
FLI1 - MBD3	1.02615638208903E-09	HMGB3 - NFE2	2.35282993088504E-09	TCF3 - PLEK	4.7290149574053E-10	CEBPD - GATA2	2.12713247016438E-09	ERG - TAL1	1.05387143456426E-09
CREBRF - GATA2	1.01305452915312E-09	MXD1 - PLEK	2.31113661541826E-09	CUX1 - KLF1	4.71574501670347E-10	E2F4 - HMGB3	2.1200683431033E-09	CUX1 - GATA2	1.04800068623234E-09
GATA2 - CREBRF	1.01305452915312E-09	PLEK - MXD1	2.31113661541826E-09	KLF1 - CUX1	4.71574501670347E-10	HMGB3 - E2F4	2.1200683431033E-09	GATA2 - CUX1	1.04800068623234E-09
JUND - CREBRF	1.00456309937158E-09	GATA2 - SPI1	2.30132091161295E-09	SPI1 - ELF1	4.6193326941335E-10	MEF2C - NFE2	2.1180348586114E-09	JUND - HHEX	1.03863406764049E-09
CREBRF - JUND	1.00456309937158E-09	SPI1 - GATA2	2.30132091161295E-09	ELF1 - SPI1	4.6193326941335E-10	NFE2 - MEF2C	2.1180348586114E-09	HHEX - JUND	1.03863406764049E-09
NFE2 - CUX1	9.86040693540247E-10	RUNX1 - TAL1	2.29903251991459E-09	SATB1 - FOXP1	4.6111858775788E-10	MBD3 - FLI1	2.11593231824736E-09	MBD2 - GATA1	9.88564341497522E-10
CUX1 - NFE2	9.86040693540247E-10	TAL1 - RUNX1	2.29903251991459E-09	FOXP1 - SATB1	4.6111858775788E-10	FLI1 - MBD3	2.11593231824736E-09	GATA1 - MBD2	9.88564341497522E-10
STAT2 - GATA2	9.77173231220263E-10	MBD3 - JUND	2.29227792303277E-09	RUNX1 - SPI1	4.563821820458E-10	ZNF587 - PLEK	2.10269046618805E-09	GATA2 - SATB1	9.82231518342758E-10
GATA2 - STAT2	9.77173231220263E-10	JUND - MBD3	2.29227792303277E-09	SPI1 - RUNX1	4.563821820458E-10	PLEK - ZNF587	2.10269046618805E-09	SATB1 - GATA2	9.82231518342758E-10
DEAF1 - GATA2	9.72048885827803E-10	PLEK - ZNF696	2.27597118929168E-09	LYL1 - STAT3	4.52626214286767E-10	LYL1 - MEF2C	2.10000261624543E-09	GATA2 - DEAF1	9.68057745076578E-10
GATA2 - DEAF1	9.72048885827803E-10	ZNF696 - PLEK	2.27597118929168E-09	STAT3 - LYL1	4.52626214286767E-10	MEF2C - LYL1	2.10000261624543E-09	DEAF1 - GATA2	9.68057745076578E-10
E2F4 - LYL1	9.60216794965163E-10	TAL1 - ID2	2.26984120388352E-09	ATF5 - RUNX1	4.51282927693697E-10	ATF5 - ERG	2.07461137158305E-09	MBD2 - HMGB3	9.66685509418142E-10
LYL1 - E2F4	9.60216794965163E-10	ID2 - TAL1	2.26984120388352E-09	RUNX1 - ATF5	4.51282927693697E-10	ERG - ATF5	2.07461137158305E-09	HMGB3 - MBD2	9.66685509418142E-10
PLEK - ZNF587	9.56989376632578E-10	SNAPC4 - PLEK	2.26976326622719E-09	FOXP1 - ETV6	4.49337456132071E-10	GATA2 - STAT3	2.05692995969287E-09	GFI1 - FOXP1	9.6177343866799E-10
ZNF587 - PLEK	9.56989376632578E-10	PLEK - SNAPC4	2.26976326622719E-09	ETV6 - FOXP1	4.49337456132071E-10	STAT3 - GATA2	2.05692995969287E-09	FOXP1 - GFI1	9.6177343866799E-10
GATA2 - KLF1	9.38065292110935E-10	JUND - KLF1	2.24684004734854E-09	MBD3 - CUX1	4.48944770248261E-10	GATA2 - ZNF516	2.05353245519291E-09	KLF13 - PLEK	9.46497880072172E-10
KLF1 - GATA2	9.38065292110935E-10	KLF1 - JUND	2.24684004734854E-09	CUX1 - MBD3	4.48944770248261E-10	ZNF516 - GATA2	2.05353245519291E-09	PLEK - KLF13	9.46497880072172E-10
GFI1 - GATA1	9.32217747440234E-10	GATA2 - NFE2	2.23238783014779E-09	CEBPA - MEF2C	4.4595516168755E-10	PLEK - THAP7	2.04347205823296E-09	HHEX - HMGB3	9.41968614220912E-10
GATA1 - GFI1	9.32217747440234E-10	NFE2 - GATA2	2.23238783014779E-09	MEF2C - CEBPA	4.4595516168755E-10	THAP7 - PLEK	2.04347205823296E-09	HMGB3 - HHEX	9.41968614220912E-10
MEIS1 - JUND	9.29352483858281E-10	MEF2C - GATA1	2.20032037034912E-09	SATB1 - TAL1	4.40709135851591E-10	DEAF1 - GATA2	2.01102245966922E-09	JUND - TCF3	9.32601995629057E-10
JUND - MEIS1	9.29352483858281E-10	GATA1 - MEF2C	2.20032037034912E-09	TAL1 - SATB1	4.40709135851591E-10	GATA2 - DEAF1	2.01102245966922E-09	TCF3 - JUND	9.32601995629057E-10
HHEX - HMGB3	9.07312502906876E-10	FOXP1 - ZBTB4	2.19715579063973E-09	HHEX - FOXP1	4.40639358334494E-10	FOXP1 - CUX1	1.997964904632E-09	ATF5 - JUND	9.0348406533991E-10
HMGB3 - HHEX	9.07312502906876E-10	ZBTB4 - FOXP1	2.19715579063973E-09	FOXP1 - HHEX	4.40639358334494E-10	CUX1 - FOXP1	1.997964904632E-09	JUND - ATF5	9.0348406533991E-10
DEAF1 - FLI1	9.05805375150948E-10	KLF1 - GATA2	2.14443529600317E-09	ZNF418 - GATA2	4.40146780134043E-10	NFE2 - GATA2	1.99040961490482E-09	GATA2 - NME2	9.02673047420421E-10
FLI1 - DEAF1	9.05805375150948E-10	GATA2 - KLF1	2.14443529600317E-09	GATA2 - ZNF418	4.40146780134043E-10	GATA2 - NFE2	1.99040961490482E-09	NME2 - GATA2	9.02673047420421E-10
ETV6 - ATF5	9.01346997039809E-10	GATA2 - ATF5	2.1138826244993E-09	GATA2 - ST18	4.37015368337512E-10	LYL1 - CUX1	1.97880356544999E-09	CAMTA2 - GATA2	8.78400074899588E-10
ATF5 - ETV6	9.01346997039809E-10	ATF5 - GATA2	2.1138826244993E-09	ST18 - GATA2	4.37015368337512E-10	CUX1 - LYL1	1.97880356544999E-09	GATA2 - CAMTA2	8.78400074899588E-10
JUND - CEBPA	8.8641716189386E-10	JUND - FLI1	2.10714889981034E-09	LYL1 - ZNF426	4.33617530770647E-10	ATF5 - GATA2	1.96214666736694E-09	ZNF48 - GATA1	8.70738758873557E-10
CEBPA - JUND	8.8641716189386E-10	FLI1 - JUND	2.10714889981034E-09	ZNF426 - LYL1	4.33617530770647E-10	GATA2 - ATF5	1.96214666736694E-09	GATA1 - ZNF48	8.70738758873557E-10
FOXP1 - LYL1	8.6630569384738E-10	MLX - FOXP1	2.10178230375391E-09	PLEK - CUX1	4.28872604096853E-10	SATB1 - GATA2	1.94200899805708E-09	MBD2 - PLEK	8.64032900782519E-10
LYL1 - FOXP1	8.6630569384738E-10	FOXP1 - MLX	2.10178230375391E-09	CUX1 - PLEK	4.28872604096853E-10	GATA2 - SATB1	1.94200899805708E-09	PLEK - MBD2	8.64032900782519E-10
KLF1 - ERG	8.65268801053531E-10	PLEK - RUNX1	2.0925126076321E-09	TAL1 - HLF	4.28324958834381E-10	MBD2 - RUNX1	1.92823934597186E-09	ERG - ATF5	8.57353077421408E-10
ERG - KLF1	8.65268801053531E-10	RUNX1 - PLEK	2.0925126076321E-09	HLF - TAL1	4.28324958834381E-10	RUNX1 - MBD2	1.92823934597186E-09	ATF5 - ERG	8.57353077421408E-10
MXD1 - PLEK	8.54214143863885E-10	PRDM1 - PLEK	2.05768602157264E-09	ZNF530 - GATA2	4.26665675012927E-10	FLI1 - DEAF1	1.89978877074282E-09	HHEX - GATA1	8.55713722103246E-10
PLEK - MXD1	8.54214143863885E-10	PLEK - PRDM1	2.05768602157264E-09	GATA2 - ZNF530	4.26665675012927E-10	DEAF1 - FLI1	1.89978877074282E-09	GATA1 - HHEX	8.55713722103246E-10
CUX1 - LYL1	8.54085246970726E-10	STAT3 - TAL1	1.98884353430628E-09	CREBRF - HMGB3	4.26104124207072E-10	FOXP1 - ERG	1.88343918239298E-09	ELF1 - DEAF1	8.49780856793103E-10
LYL1 - CUX1	8.54085246970726E-10	TAL1 - STAT3	1.98884353430628E-09	HMGB3 - CREBRF	4.26104124207072E-10	ERG - FOXP1	1.88343918239298E-09	DEAF1 - ELF1	8.49780856793103E-10
PLEK - MBD3	8.49456616158761E-10	FLI1 - MEF2C	1.94017113486211E-09	PLEK - ZNF394	4.25435631168369E-10	FLI1 - GATA2	1.86872428642459E-09	MEF2C - SATB1	8.3969026176689E-10
MBD3 - PLEK	8.49456616158761E-10	MEF2C - FLI1	1.94017113486211E-09	ZNF394 - PLEK	4.25435631168369E-10	GATA2 - FLI1	1.86872428642459E-09	SATB1 - MEF2C	8.3969026176689E-10
CUX1 - FOXP1	8.49268266822634E-10	GATA2 - MEIS1	1.93491134226065E-09	HMGB3 - SATB1	4.13112266617333E-10	ZNF641 - PLEK	1.84814263892719E-09	STAT3 - LYL1	8.21246848303758E-10
FOXP1 - CUX1	8.49268266822634E-10	MEIS1 - GATA2	1.93491134226065E-09	SATB1 - HMGB3	4.13112266617333E-10	PLEK - ZNF641	1.84814263892719E-09	LYL1 - STAT3	8.21246848303758E-10
STAT6 - JUND	8.47054093533473E-10	MEF2C - KLF1	1.92725124747994E-09	ZNF394 - ELF1	4.12982203989998E-10	ZNF48 - RUNX1	1.82199222376056E-09	RLF - PLEK	8.17281020637495E-10
JUND - STAT6	8.47054093533473E-10	KLF1 - MEF2C	1.92725124747994E-09	ELF1 - ZNF394	4.12982203989998E-10	RUNX1 - ZNF48	1.82199222376056E-09	PLEK - RLF	8.17281020637495E-10
RUNX1 - TSC22D1	8.46214653904553E-10	GFI1B - MEF2C	1.89866722344334E-09	STAT3 - MBD3	4.12243239544807E-10	SATB1 - TAL1	1.80786852155279E-09	ZFPM1 - FOXP1	7.99027899400784E-10
TSC22D1 - RUNX1	8.46214653904553E-10	MEF2C - GFI1B	1.89866722344334E-09	MBD3 - STAT3	4.12243239544807E-10	TAL1 - SATB1	1.80786852155279E-09	FOXP1 - ZFPM1	7.99027899400784E-10
JUND - TSC22D1	8.41027802955807E-10	ERG - NFE2	1.88581683602251E-09	STAT6 - TAL1	4.10347866797167E-10	GFI1B - GATA2	1.79702841496265E-09	E2F4 - FLI1	7.88109466576259E-10
TSC22D1 - JUND	8.41027802955807E-10	NFE2 - ERG	1.88581683602251E-09	TAL1 - STAT6	4.10347866797167E-10	GATA2 - GFI1B	1.79702841496265E-09	FLI1 - E2F4	7.88109466576259E-10
RUNX1 - DEAF1	8.34086133494338E-10	MEIS1 - FOXP1	1.87722704048099E-09	GATA2 - ZNF696	4.08488631808979E-10	MLX - ELF1	1.77428549630321E-09	FOXP1 - ERG	7.82592324277687E-10
DEAF1 - RUNX1	8.34086133494338E-10	FOXP1 - MEIS1	1.87722704048099E-09	ZNF696 - GATA2	4.08488631808979E-10	ELF1 - MLX	1.77428549630321E-09	ERG - FOXP1	7.82592324277687E-10
SATB1 - GATA1	8.19959711240159E-10	ELF1 - ETV6	1.87167081833195E-09	FOXP1 - E2F4	4.06479683245919E-10	FOXP1 - LYL1	1.7536315732869E-09	CEBPA - ELF1	7.74039277118277E-10
GATA1 - SATB1	8.19959711240159E-10	ETV6 - ELF1	1.87167081833195E-09	E2F4 - FOXP1	4.06479683245919E-10	LYL1 - FOXP1	1.7536315732869E-09	ELF1 - CEBPA	7.74039277118277E-10
TCF3 - ETV6	8.07425071247536E-10	MEF2C - TCF3	1.84321191643022E-09	MEF2C - LYL1	4.06062600211143E-10	GATA1 - FOXP1	1.75255343570768E-09	LYL1 - NFE2	7.60974561142547E-10
ETV6 - TCF3	8.07425071247536E-10	TCF3 - MEF2C	1.84321191643022E-09	LYL1 - MEF2C	4.06062600211143E-10	FOXP1 - GATA1	1.75255343570768E-09	NFE2 - LYL1	7.60974561142547E-10
PLEK - ERG	8.07370448274725E-10	HMGB3 - RUNX1	1.84303683425924E-09	E2F4 - CEBPA	4.0457531769178E-10	PLEK - HHEX	1.73647352053052E-09	RUNX1 - HOXB4	7.52579276674936E-10
ERG - PLEK	8.07370448274725E-10	RUNX1 - HMGB3	1.84303683425924E-09	CEBPA - E2F4	4.0457531769178E-10	HHEX - PLEK	1.73647352053052E-09	HOXB4 - RUNX1	7.52579276674936E-10
GATA2 - ZNF530	8.07213518250194E-10	ZNF740 - ELF1	1.83469162085004E-09	ELF1 - FOSL2	4.04490024807913E-10	JUND - TAL1	1.73509095979796E-09	PLEK - ZNF426	7.50747408684305E-10
ZNF530 - GATA2	8.07213518250194E-10	ELF1 - ZNF740	1.83469162085004E-09	FOSL2 - ELF1	4.04490024807913E-10	TAL1 - JUND	1.73509095979796E-09	ZNF426 - PLEK	7.50747408684305E-10
ELF1 - STAT6	7.94619536836905E-10	GATA1 - ELF1	1.81705539503696E-09	PLEK - HMGB3	3.9781888894197E-10	GATA2 - ID2	1.73107517209559E-09	HOXA10 - JUND	7.50355055867402E-10
STAT6 - ELF1	7.94619536836905E-10	ELF1 - GATA1	1.81705539503696E-09	HMGB3 - PLEK	3.9781888894197E-10	ID2 - GATA2	1.73107517209559E-09	JUND - HOXA10	7.50355055867402E-10
JUND - MBD3	7.94280585747487E-10	HHEX - GATA2	1.81542336719076E-09	TAL1 - FOSL2	3.91724014336958E-10	PLEK - RLF	1.72920866514659E-09	E2F4 - JUND	7.49825757040412E-10
MBD3 - JUND	7.94280585747487E-10	GATA2 - HHEX	1.81542336719076E-09	FOSL2 - TAL1	3.91724014336958E-10	RLF - PLEK	1.72920866514659E-09	JUND - E2F4	7.49825757040412E-10
SPI1 - GATA1	7.8953510396218E-10	FLI1 - HMGB3	1.81515147357203E-09	HHEX - GATA2	3.86769588578417E-10	SATB1 - JUND	1.6945254088796E-09	ZNF740 - ELF1	7.40941197285849E-10
GATA1 - SPI1	7.8953510396218E-10	HMGB3 - FLI1	1.81515147357203E-09	GATA2 - HHEX	3.86769588578417E-10	JUND - SATB1	1.6945254088796E-09	ELF1 - ZNF740	7.40941197285849E-10
MBD2 - RUNX1	7.68061003686427E-10	PLEK - GLMP	1.80885006972886E-09	DEAF1 - RUNX1	3.83914261492535E-10	STAT3 - LYL1	1.68323521787528E-09	GATA2 - TFCP2	7.40472960725214E-10
RUNX1 - MBD2	7.68061003686427E-10	GLMP - PLEK	1.80885006972886E-09	RUNX1 - DEAF1	3.83914261492535E-10	LYL1 - STAT3	1.68323521787528E-09	TFCP2 - GATA2	7.40472960725214E-10
CEBPA - HMGB3	7.51534667831066E-10	ETV6 - RUNX1	1.78966474972952E-09	HHEX - GATA1	3.81143755445734E-10	NFE2 - STAT3	1.64024449578193E-09	GATA2 - SOX4	7.38316685566787E-10
HMGB3 - CEBPA	7.51534667831066E-10	RUNX1 - ETV6	1.78966474972952E-09	GATA1 - HHEX	3.81143755445734E-10	STAT3 - NFE2	1.64024449578193E-09	SOX4 - GATA2	7.38316685566787E-10
LYL1 - MEF2C	7.49199369209919E-10	TSC22D1 - NFE2	1.77825465463854E-09	GATA2 - PLEK	3.79875159106646E-10	PBX1 - TAL1	1.62545821247306E-09	MBD3 - JUND	7.3653777521443E-10
MEF2C - LYL1	7.49199369209919E-10	NFE2 - TSC22D1	1.77825465463854E-09	PLEK - GATA2	3.79875159106646E-10	TAL1 - PBX1	1.62545821247306E-09	JUND - MBD3	7.3653777521443E-10
RUNX1 - SPI1	7.47119699440191E-10	CEBPA - TSC22D1	1.77313053129069E-09	FOXP1 - TAL1	3.79828946073246E-10	CEBPA - PLEK	1.62540236825492E-09	GATA2 - HLF	7.28412774542164E-10
SPI1 - RUNX1	7.47119699440191E-10	TSC22D1 - CEBPA	1.77313053129069E-09	TAL1 - FOXP1	3.79828946073246E-10	PLEK - CEBPA	1.62540236825492E-09	HLF - GATA2	7.28412774542164E-10
LYL1 - RUNX1	7.38284211543316E-10	TAL1 - ZFPM1	1.76754777481136E-09	TSC22D1 - JUND	3.7667927110796E-10	GATA1 - HHEX	1.62398883229997E-09	MBD3 - TAL1	7.27701843228346E-10
RUNX1 - LYL1	7.38284211543316E-10	ZFPM1 - TAL1	1.76754777481136E-09	JUND - TSC22D1	3.7667927110796E-10	HHEX - GATA1	1.62398883229997E-09	TAL1 - MBD3	7.27701843228346E-10
SATB1 - PLEK	7.28086035906017E-10	MEF2C - HMGB3	1.76207226587621E-09	HMGB3 - HLF	3.75938141727872E-10	GATA1 - SATB1	1.61933577658147E-09	DEAF1 - RUNX1	7.20556669886463E-10
PLEK - SATB1	7.28086035906017E-10	HMGB3 - MEF2C	1.76207226587621E-09	HLF - HMGB3	3.75938141727872E-10	SATB1 - GATA1	1.61933577658147E-09	RUNX1 - DEAF1	7.20556669886463E-10
PLEK - FOSL2	7.27062021699254E-10	STAT3 - MEF2C	1.75842029825901E-09	GATA1 - SOX4	3.70899339019459E-10	DEAF1 - RUNX1	1.61235103046664E-09	LYL1 - FLI1	7.19697967888067E-10
FOSL2 - PLEK	7.27062021699254E-10	MEF2C - STAT3	1.75842029825901E-09	SOX4 - GATA1	3.70899339019459E-10	RUNX1 - DEAF1	1.61235103046664E-09	FLI1 - LYL1	7.19697967888067E-10
ZNF48 - PLEK	7.19035109231214E-10	PLEK - KLF16	1.7579778743837E-09	ETV6 - ATF5	3.67257640965235E-10	TCF3 - ETV6	1.60363355927728E-09	TAL1 - FLI1	7.08239522584364E-10
PLEK - ZNF48	7.19035109231214E-10	KLF16 - PLEK	1.7579778743837E-09	ATF5 - ETV6	3.67257640965235E-10	ETV6 - TCF3	1.60363355927728E-09	FLI1 - TAL1	7.08239522584364E-10
MEF2C - TAL1	7.10652314772631E-10	MEF2C - ATF5	1.7326942103324E-09	NFE2 - ZNF426	3.61861401954045E-10	SPI1 - RUNX1	1.58246049597466E-09	GATA2 - ZNF530	7.07043756875692E-10
TAL1 - MEF2C	7.10652314772631E-10	ATF5 - MEF2C	1.7326942103324E-09	ZNF426 - NFE2	3.61861401954045E-10	RUNX1 - SPI1	1.58246049597466E-09	ZNF530 - GATA2	7.07043756875692E-10
GATA2 - NR1D1	6.98467894633126E-10	ZNF394 - PLEK	1.72769920592231E-09	SPI1 - JUND	3.60227403461977E-10	GATA1 - GFI1	1.57025270564048E-09	ZNF48 - GATA2	7.01798008595489E-10
NR1D1 - GATA2	6.98467894633126E-10	PLEK - ZNF394	1.72769920592231E-09	JUND - SPI1	3.60227403461977E-10	GFI1 - GATA1	1.57025270564048E-09	GATA2 - ZNF48	7.01798008595489E-10
PLEK - DEAF1	6.98234803309106E-10	ZNF772 - PLEK	1.72455505431657E-09	JUND - SATB1	3.57115170768196E-10	ZNF530 - GATA2	1.50672618826064E-09	GATA2 - KLF16	7.0008665531418E-10
DEAF1 - PLEK	6.98234803309106E-10	PLEK - ZNF772	1.72455505431657E-09	SATB1 - JUND	3.57115170768196E-10	GATA2 - ZNF530	1.50672618826064E-09	KLF16 - GATA2	7.0008665531418E-10
GATA2 - KLF9	6.95558277641339E-10	MLX - PLEK	1.71027714213068E-09	GATA2 - ZNF888	3.55876300650593E-10	KLF1 - ERG	1.50400525367189E-09	RLF - JUND	6.97211066658099E-10
KLF9 - GATA2	6.95558277641339E-10	PLEK - MLX	1.71027714213068E-09	ZNF888 - GATA2	3.55876300650593E-10	ERG - KLF1	1.50400525367189E-09	JUND - RLF	6.97211066658099E-10
SPI1 - TAL1	6.93028689990882E-10	HMGB3 - CUX1	1.70773439833738E-09	CEBPA - NFE2	3.53188950308336E-10	GATA2 - SLC2A4RG	1.49432943796768E-09	FOXP1 - CEBPA	6.90519030843717E-10
TAL1 - SPI1	6.93028689990882E-10	CUX1 - HMGB3	1.70773439833738E-09	NFE2 - CEBPA	3.53188950308336E-10	SLC2A4RG - GATA2	1.49432943796768E-09	CEBPA - FOXP1	6.90519030843717E-10
FOXP1 - GATA1	6.91425527943324E-10	ZNF48 - PLEK	1.69167291286243E-09	HMGB3 - STAT6	3.48843065545168E-10	GFI1B - TAL1	1.49159484763572E-09	GFI1 - GATA1	6.86643020220146E-10
GATA1 - FOXP1	6.91425527943324E-10	PLEK - ZNF48	1.69167291286243E-09	STAT6 - HMGB3	3.48843065545168E-10	TAL1 - GFI1B	1.49159484763572E-09	GATA1 - GFI1	6.86643020220146E-10
E2F4 - GATA1	6.89951706878134E-10	ELF1 - STAT3	1.66772939902415E-09	FOXP1 - HLF	3.46175671461779E-10	HOXB4 - GATA2	1.45350875779826E-09	PBX1 - FOXP1	6.85242640408035E-10
GATA1 - E2F4	6.89951706878134E-10	STAT3 - ELF1	1.66772939902415E-09	HLF - FOXP1	3.46175671461779E-10	GATA2 - HOXB4	1.45350875779826E-09	FOXP1 - PBX1	6.85242640408035E-10
GATA2 - FLI1	6.76825817613747E-10	NFE2 - CUX1	1.61430080414249E-09	MXD1 - JUND	3.44533540586056E-10	TCF3 - FOXP1	1.44092415776953E-09	E2F4 - ERG	6.74762745678237E-10
FLI1 - GATA2	6.76825817613747E-10	CUX1 - NFE2	1.61430080414249E-09	JUND - MXD1	3.44533540586056E-10	FOXP1 - TCF3	1.44092415776953E-09	ERG - E2F4	6.74762745678237E-10
HMGB3 - SATB1	6.73829547714888E-10	HMGB3 - GATA1	1.60493762724201E-09	FOXP1 - HMGB3	3.41672135029114E-10	GATA1 - SPI1	1.40582578911364E-09	E2F4 - ETV6	6.7102762235649E-10
SATB1 - HMGB3	6.73829547714888E-10	GATA1 - HMGB3	1.60493762724201E-09	HMGB3 - FOXP1	3.41672135029114E-10	SPI1 - GATA1	1.40582578911364E-09	ETV6 - E2F4	6.7102762235649E-10
RUNX1 - TAL1	6.72391309297638E-10	ERG - GATA2	1.60195057219426E-09	ETV6 - MBD3	3.40816874722094E-10	JUND - HMGB3	1.37003319800044E-09	RLF - FOXP1	6.70121236279186E-10
TAL1 - RUNX1	6.72391309297638E-10	GATA2 - ERG	1.60195057219426E-09	MBD3 - ETV6	3.40816874722094E-10	HMGB3 - JUND	1.37003319800044E-09	FOXP1 - RLF	6.70121236279186E-10
HLF - FOXP1	6.70664745960892E-10	GATA1 - ERG	1.58158530716435E-09	MYCN - GATA2	3.4017511030271E-10	ZNF48 - ELF1	1.36419897600604E-09	PLEK - SOX4	6.67607968907191E-10
FOXP1 - HLF	6.70664745960892E-10	ERG - GATA1	1.58158530716435E-09	GATA2 - MYCN	3.4017511030271E-10	ELF1 - ZNF48	1.36419897600604E-09	SOX4 - PLEK	6.67607968907191E-10
JUND - GATA1	6.69017452548104E-10	FOXP1 - MXD1	1.5632518612918E-09	NFE2 - STAT3	3.37613992318353E-10	HLF - JUND	1.3552838851183E-09	NFE2 - TAL1	6.66846189378845E-10
GATA1 - JUND	6.69017452548104E-10	MXD1 - FOXP1	1.5632518612918E-09	STAT3 - NFE2	3.37613992318353E-10	JUND - HLF	1.3552838851183E-09	TAL1 - NFE2	6.66846189378845E-10
GATA2 - ZFPM1	6.63801458244961E-10	JUND - E2F4	1.54828416754071E-09	NFE2 - SATB1	3.31204480508163E-10	JUND - RERE	1.35017386160285E-09	ZNF236 - PLEK	6.61218302333566E-10
ZFPM1 - GATA2	6.63801458244961E-10	E2F4 - JUND	1.54828416754071E-09	SATB1 - NFE2	3.31204480508163E-10	RERE - JUND	1.35017386160285E-09	PLEK - ZNF236	6.61218302333566E-10
RUNX1 - STAT6	6.58656795771151E-10	GATA2 - MBD3	1.54107138161663E-09	NFE2 - PLEK	3.29007515675883E-10	ELF1 - MEIS1	1.34647060168192E-09	ETV6 - LYL1	6.50179965422382E-10
STAT6 - RUNX1	6.58656795771151E-10	MBD3 - GATA2	1.54107138161663E-09	PLEK - NFE2	3.29007515675883E-10	MEIS1 - ELF1	1.34647060168192E-09	LYL1 - ETV6	6.50179965422382E-10
HLF - JUND	6.47782383289552E-10	PLEK - SMAD6	1.53445178785461E-09	ZNF740 - PLEK	3.27458199445019E-10	FOXP1 - ZNF426	1.33439126415169E-09	ELF1 - GATA1	6.44517772485642E-10
JUND - HLF	6.47782383289552E-10	SMAD6 - PLEK	1.53445178785461E-09	PLEK - ZNF740	3.27458199445019E-10	ZNF426 - FOXP1	1.33439126415169E-09	GATA1 - ELF1	6.44517772485642E-10
ELF1 - ETV6	6.4641442198976E-10	NFE2 - STAT3	1.49266088378397E-09	LYL1 - CREBRF	3.25115240285001E-10	ZNF740 - GATA2	1.31214261678281E-09	GFI1 - TAL1	6.4383870457263E-10
ETV6 - ELF1	6.4641442198976E-10	STAT3 - NFE2	1.49266088378397E-09	CREBRF - LYL1	3.25115240285001E-10	GATA2 - ZNF740	1.31214261678281E-09	TAL1 - GFI1	6.4383870457263E-10
CAMTA2 - GATA2	6.4152855250299E-10	GATA1 - TSC22D1	1.49144663286194E-09	MLX - GATA2	3.24404225704456E-10	GATA1 - MEF2C	1.30494848260554E-09	MEIS1 - PLEK	6.43826270074754E-10
GATA2 - CAMTA2	6.4152855250299E-10	TSC22D1 - GATA1	1.49144663286194E-09	GATA2 - MLX	3.24404225704456E-10	MEF2C - GATA1	1.30494848260554E-09	PLEK - MEIS1	6.43826270074754E-10
SNAPC4 - PLEK	6.41212916097089E-10	PLEK - RERE	1.48504553099116E-09	KLF12 - TAL1	3.24025806186512E-10	PLEK - RUNX1	1.3047661839849E-09	TSC22D1 - SATB1	6.42992270538656E-10
PLEK - SNAPC4	6.41212916097089E-10	RERE - PLEK	1.48504553099116E-09	TAL1 - KLF12	3.24025806186512E-10	RUNX1 - PLEK	1.3047661839849E-09	SATB1 - TSC22D1	6.42992270538656E-10
JUND - SATB1	6.37228547706314E-10	HMGB3 - ATF5	1.46689038693637E-09	CEBPA - FLI1	3.20808962728236E-10	HIVEP1 - GATA2	1.29291755079919E-09	ETV6 - TCF3	6.31232177639163E-10
SATB1 - JUND	6.37228547706314E-10	ATF5 - HMGB3	1.46689038693637E-09	FLI1 - CEBPA	3.20808962728236E-10	GATA2 - HIVEP1	1.29291755079919E-09	TCF3 - ETV6	6.31232177639163E-10
FOXP1 - CEBPA	6.35401564696991E-10	SOX4 - FLI1	1.4624822464171E-09	ZNF740 - JUND	3.15825504637601E-10	CEBPA - KLF1	1.27992749732186E-09	SPI1 - GATA1	6.30987762040292E-10
CEBPA - FOXP1	6.35401564696991E-10	FLI1 - SOX4	1.4624822464171E-09	JUND - ZNF740	3.15825504637601E-10	KLF1 - CEBPA	1.27992749732186E-09	GATA1 - SPI1	6.30987762040292E-10
E2F4 - FOXP1	6.35097752166303E-10	PLEK - CUX1	1.45400536055718E-09	KLF16 - GATA2	3.11511982875601E-10	ATF5 - TAL1	1.2740365429309E-09	JUND - LYL1	6.26797225233844E-10
FOXP1 - E2F4	6.35097752166303E-10	CUX1 - PLEK	1.45400536055718E-09	GATA2 - KLF16	3.11511982875601E-10	TAL1 - ATF5	1.2740365429309E-09	LYL1 - JUND	6.26797225233844E-10
CEBPD - GATA2	6.3433031050053E-10	DEAF1 - TAL1	1.44951739500243E-09	SATB1 - ATF5	3.03295860648589E-10	GFI1 - NFE2	1.268612881411E-09	GATA2 - FOSL2	6.20234308357226E-10
GATA2 - CEBPD	6.3433031050053E-10	TAL1 - DEAF1	1.44951739500243E-09	ATF5 - SATB1	3.03295860648589E-10	NFE2 - GFI1	1.268612881411E-09	FOSL2 - GATA2	6.20234308357226E-10
MBD3 - STAT3	6.32518537546645E-10	FLI1 - E2F4	1.44587508632554E-09	GFI1 - NFE2	3.00358377058885E-10	ZNF263 - PLEK	1.2672963789484E-09	KLF16 - PLEK	6.18368634075495E-10
STAT3 - MBD3	6.32518537546645E-10	E2F4 - FLI1	1.44587508632554E-09	NFE2 - GFI1	3.00358377058885E-10	PLEK - ZNF263	1.2672963789484E-09	PLEK - KLF16	6.18368634075495E-10
KLF1 - FLI1	6.31330432376842E-10	HMGB3 - TSC22D1	1.4320186147998E-09	MYCN - JUND	2.99875124731841E-10	GATA1 - JUND	1.23291121756353E-09	SP2 - GATA2	6.14895412365257E-10
FLI1 - KLF1	6.31330432376842E-10	TSC22D1 - HMGB3	1.4320186147998E-09	JUND - MYCN	2.99875124731841E-10	JUND - GATA1	1.23291121756353E-09	GATA2 - SP2	6.14895412365257E-10
GATA1 - HHEX	6.24228224666013E-10	GATA2 - GFI1	1.42260958568841E-09	KLF1 - SATB1	2.99760521960124E-10	ZNF236 - PLEK	1.21987531187528E-09	PLEK - ZNF263	6.07673689145827E-10
HHEX - GATA1	6.24228224666013E-10	GFI1 - GATA2	1.42260958568841E-09	SATB1 - KLF1	2.99760521960124E-10	PLEK - ZNF236	1.21987531187528E-09	ZNF263 - PLEK	6.07673689145827E-10
GATA2 - ATF5	6.23482210304616E-10	TAL1 - ZNF641	1.41710132517403E-09	GATA2 - ZKSCAN4	2.99009511595116E-10	NFE2 - GATA1	1.21882226533643E-09	TAL1 - SATB1	6.06630912169948E-10
ATF5 - GATA2	6.23482210304616E-10	ZNF641 - TAL1	1.41710132517403E-09	ZKSCAN4 - GATA2	2.99009511595116E-10	GATA1 - NFE2	1.21882226533643E-09	SATB1 - TAL1	6.06630912169948E-10
KLF16 - GATA2	6.20825835184746E-10	KLF12 - PLEK	1.41481359960949E-09	DEAF1 - STAT3	2.96055763238101E-10	RUNX1 - HHEX	1.21736232205905E-09	HMGB3 - TSC22D1	6.00491878444132E-10
GATA2 - KLF16	6.20825835184746E-10	PLEK - KLF12	1.41481359960949E-09	STAT3 - DEAF1	2.96055763238101E-10	HHEX - RUNX1	1.21736232205905E-09	TSC22D1 - HMGB3	6.00491878444132E-10
KLF12 - JUND	6.15468731535174E-10	ZNF740 - FLI1	1.40903777534618E-09	TAL1 - RERE	2.95415275575195E-10	GATA2 - ZNF696	1.21544296849407E-09	ELF1 - KLF1	5.88075976803992E-10
JUND - KLF12	6.15468731535174E-10	FLI1 - ZNF740	1.40903777534618E-09	RERE - TAL1	2.95415275575195E-10	ZNF696 - GATA2	1.21544296849407E-09	KLF1 - ELF1	5.88075976803992E-10
GATA2 - ZNF888	6.0975136051411E-10	SATB1 - GATA1	1.39993694414642E-09	STAT2 - JUND	2.94922836152622E-10	ZNF426 - PLEK	1.2138661187322E-09	NFE2 - HMGB3	5.84990222929349E-10
ZNF888 - GATA2	6.0975136051411E-10	GATA1 - SATB1	1.39993694414642E-09	JUND - STAT2	2.94922836152622E-10	PLEK - ZNF426	1.2138661187322E-09	HMGB3 - NFE2	5.84990222929349E-10
GATA2 - HIVEP1	6.05222150174001E-10	HMGB3 - CEBPA	1.38826694584537E-09	STAT3 - ELF1	2.92679241953309E-10	JUND - RUNX1	1.21141852105211E-09	ERG - TSC22D1	5.83567638656746E-10
HIVEP1 - GATA2	6.05222150174001E-10	CEBPA - HMGB3	1.38826694584537E-09	ELF1 - STAT3	2.92679241953309E-10	RUNX1 - JUND	1.21141852105211E-09	TSC22D1 - ERG	5.83567638656746E-10
SPI1 - PLEK	6.0073795937754E-10	ELF1 - E2F4	1.35542044255033E-09	MEF2C - MBD3	2.87976531510026E-10	MEF2C - RUNX1	1.19916987451063E-09	HMGB3 - ATF5	5.83539272458467E-10
PLEK - SPI1	6.0073795937754E-10	E2F4 - ELF1	1.35542044255033E-09	MBD3 - MEF2C	2.87976531510026E-10	RUNX1 - MEF2C	1.19916987451063E-09	ATF5 - HMGB3	5.83539272458467E-10
JUND - LYL1	5.99566396530804E-10	LYL1 - FLI1	1.35197664175024E-09	MBD3 - ZNF426	2.85579171421801E-10	PLEK - ZNF48	1.19641330176279E-09	ZFPM1 - HMGB3	5.77033032467256E-10
LYL1 - JUND	5.99566396530804E-10	FLI1 - LYL1	1.35197664175024E-09	ZNF426 - MBD3	2.85579171421801E-10	ZNF48 - PLEK	1.19641330176279E-09	HMGB3 - ZFPM1	5.77033032467256E-10
KLF1 - JUND	5.98174842991739E-10	TAL1 - STAT2	1.35168143344799E-09	JUND - CEBPD	2.81741768803911E-10	PLEK - SMAD6	1.19554122157695E-09	E2F4 - MEF2C	5.76421577136443E-10
JUND - KLF1	5.98174842991739E-10	STAT2 - TAL1	1.35168143344799E-09	CEBPD - JUND	2.81741768803911E-10	SMAD6 - PLEK	1.19554122157695E-09	MEF2C - E2F4	5.76421577136443E-10
FLI1 - GATA1	5.97391192069807E-10	TCF3 - JUND	1.35027644621033E-09	GFI1B - ETV6	2.80588857703989E-10	TSC22D1 - ELF1	1.18834508899823E-09	GATA1 - E2F4	5.73096903266901E-10
GATA1 - FLI1	5.97391192069807E-10	JUND - TCF3	1.35027644621033E-09	ETV6 - GFI1B	2.80588857703989E-10	ELF1 - TSC22D1	1.18834508899823E-09	E2F4 - GATA1	5.73096903266901E-10
PLEK - HOXB4	5.9552118791828E-10	ELF1 - DEAF1	1.34593403089411E-09	ELF1 - MLX	2.79972739436474E-10	ELF1 - KLF1	1.18267151627549E-09	MLX - FOXP1	5.7156757105048E-10
HOXB4 - PLEK	5.9552118791828E-10	DEAF1 - ELF1	1.34593403089411E-09	MLX - ELF1	2.79972739436474E-10	KLF1 - ELF1	1.18267151627549E-09	FOXP1 - MLX	5.7156757105048E-10
ATF5 - MEF2C	5.89681747875659E-10	MEF2D - FOXP1	1.34455446776371E-09	RUNX1 - ERG	2.74581579695621E-10	GATA2 - ZNF335	1.18237719615166E-09	PLEK - FOSL2	5.63003754727731E-10
MEF2C - ATF5	5.89681747875659E-10	FOXP1 - MEF2D	1.34455446776371E-09	ERG - RUNX1	2.74581579695621E-10	ZNF335 - GATA2	1.18237719615166E-09	FOSL2 - PLEK	5.63003754727731E-10
TAL1 - SATB1	5.85732740088218E-10	ELF1 - MBD3	1.34405542251415E-09	FOXP1 - TFCP2	2.72623562613816E-10	STAT2 - GATA2	1.17406906419149E-09	HMGB3 - MEF2C	5.59640167541176E-10
SATB1 - TAL1	5.85732740088218E-10	MBD3 - ELF1	1.34405542251415E-09	TFCP2 - FOXP1	2.72623562613816E-10	GATA2 - STAT2	1.17406906419149E-09	MEF2C - HMGB3	5.59640167541176E-10
RERE - JUND	5.84444881379653E-10	KLF1 - RUNX1	1.33284661085753E-09	HMGB3 - ZNF740	2.72127320677384E-10	ST18 - GATA2	1.14940945650233E-09	MYCN - GATA2	5.57852708471529E-10
JUND - RERE	5.84444881379653E-10	RUNX1 - KLF1	1.33284661085753E-09	ZNF740 - HMGB3	2.72127320677384E-10	GATA2 - ST18	1.14940945650233E-09	GATA2 - MYCN	5.57852708471529E-10
MEF2C - NFE2	5.81419856704457E-10	ZFPM1 - FOXP1	1.31902899713765E-09	HMGB3 - FOSL2	2.71410560692686E-10	TAL1 - SPI1	1.14681342200385E-09	ELF1 - ZNF394	5.55597345908154E-10
NFE2 - MEF2C	5.81419856704457E-10	FOXP1 - ZFPM1	1.31902899713765E-09	FOSL2 - HMGB3	2.71410560692686E-10	SPI1 - TAL1	1.14681342200385E-09	ZNF394 - ELF1	5.55597345908154E-10
RUNX1 - ZNF740	5.79730818905944E-10	ELF1 - HMGB3	1.30800847930601E-09	JUND - MLX	2.70631655974185E-10	FOS - GATA2	1.14302622922224E-09	ZNF641 - PLEK	5.52153656130372E-10
ZNF740 - RUNX1	5.79730818905944E-10	HMGB3 - ELF1	1.30800847930601E-09	MLX - JUND	2.70631655974185E-10	GATA2 - FOS	1.14302622922224E-09	PLEK - ZNF641	5.52153656130372E-10
MBD3 - ETV6	5.77290881764725E-10	STAT3 - E2F4	1.30485044991246E-09	JUND - MEIS1	2.70116484735183E-10	KLF16 - GATA2	1.12325426737669E-09	KLF1 - RUNX1	5.49983059094927E-10
ETV6 - MBD3	5.77290881764725E-10	E2F4 - STAT3	1.30485044991246E-09	MEIS1 - JUND	2.70116484735183E-10	GATA2 - KLF16	1.12325426737669E-09	RUNX1 - KLF1	5.49983059094927E-10
TCF3 - FOXP1	5.6098298228946E-10	SOX4 - GATA2	1.28497079643353E-09	SATB1 - GATA2	2.63111060716525E-10	MEF2C - GFI1B	1.11657261214759E-09	SATB1 - KLF1	5.48162459867996E-10
FOXP1 - TCF3	5.6098298228946E-10	GATA2 - SOX4	1.28497079643353E-09	GATA2 - SATB1	2.63111060716525E-10	GFI1B - MEF2C	1.11657261214759E-09	KLF1 - SATB1	5.48162459867996E-10
MEF2C - HMGB3	5.57008439372453E-10	HHEX - TAL1	1.27748489564539E-09	HMGB3 - ZNF426	2.61215687968885E-10	MEIS1 - JUND	1.11232389965465E-09	GATA2 - STAT6	5.4736642995934E-10
HMGB3 - MEF2C	5.57008439372453E-10	TAL1 - HHEX	1.27748489564539E-09	ZNF426 - HMGB3	2.61215687968885E-10	JUND - MEIS1	1.11232389965465E-09	STAT6 - GATA2	5.4736642995934E-10
RUNX1 - MEF2C	5.53358470156695E-10	PLEK - SPI1	1.27634103286312E-09	SOX4 - RUNX1	2.58937649100233E-10	KLF13 - GATA2	1.10482967219383E-09	NFE2 - ERG	5.41319711278021E-10
MEF2C - RUNX1	5.53358470156695E-10	SPI1 - PLEK	1.27634103286312E-09	RUNX1 - SOX4	2.58937649100233E-10	GATA2 - KLF13	1.10482967219383E-09	ERG - NFE2	5.41319711278021E-10
ELF1 - SPI1	5.49029932628287E-10	TSC22D1 - RUNX1	1.26948140888317E-09	CEBPA - TCF3	2.55516385827548E-10	ATF5 - MEF2C	1.09136744086413E-09	GATA2 - ATF5	5.40130051795984E-10
SPI1 - ELF1	5.49029932628287E-10	RUNX1 - TSC22D1	1.26948140888317E-09	TCF3 - CEBPA	2.55516385827548E-10	MEF2C - ATF5	1.09136744086413E-09	ATF5 - GATA2	5.40130051795984E-10
MLX - ELF1	5.47520584426309E-10	PBX1 - HMGB3	1.26269683597968E-09	HLF - NFE2	2.54189752579848E-10	LYL1 - TAL1	1.08906395013264E-09	PLEK - MLX	5.38257549642651E-10
ELF1 - MLX	5.47520584426309E-10	HMGB3 - PBX1	1.26269683597968E-09	NFE2 - HLF	2.54189752579848E-10	TAL1 - LYL1	1.08906395013264E-09	MLX - PLEK	5.38257549642651E-10
TAL1 - FOSL2	5.46873935025616E-10	PLEK - CEBPD	1.26095422992023E-09	KLF1 - ELF1	2.52443566051142E-10	FLI1 - KLF1	1.0844003472954E-09	SNAPC4 - GATA2	5.35903266207782E-10
FOSL2 - TAL1	5.46873935025616E-10	CEBPD - PLEK	1.26095422992023E-09	ELF1 - KLF1	2.52443566051142E-10	KLF1 - FLI1	1.0844003472954E-09	GATA2 - SNAPC4	5.35903266207782E-10
HMGB3 - TSC22D1	5.43069589298284E-10	MEIS1 - GATA1	1.24361132503026E-09	HLF - GATA1	2.51772019899121E-10	JUND - ATF5	1.06980879710505E-09	GATA1 - CUX1	5.35509692145553E-10
TSC22D1 - HMGB3	5.43069589298284E-10	GATA1 - MEIS1	1.24361132503026E-09	GATA1 - HLF	2.51772019899121E-10	ATF5 - JUND	1.06980879710505E-09	CUX1 - GATA1	5.35509692145553E-10
GFI1 - NFE2	5.3102677810557E-10	LYL1 - RUNX1	1.24342702800817E-09	SPI1 - HMGB3	2.50775122889735E-10	PLEK - SNAPC4	1.06709185931919E-09	SATB1 - GFI1B	5.3358578666618E-10
NFE2 - GFI1	5.3102677810557E-10	RUNX1 - LYL1	1.24342702800817E-09	HMGB3 - SPI1	2.50775122889735E-10	SNAPC4 - PLEK	1.06709185931919E-09	GFI1B - SATB1	5.3358578666618E-10
GATA2 - ZNF696	5.24510823662894E-10	GATA2 - ZNF587	1.22930143842126E-09	ETV6 - ELF1	2.50268666901476E-10	TAL1 - MXD1	1.05718800380572E-09	GFI1 - PLEK	5.33210031683495E-10
ZNF696 - GATA2	5.24510823662894E-10	ZNF587 - GATA2	1.22930143842126E-09	ELF1 - ETV6	2.50268666901476E-10	MXD1 - TAL1	1.05718800380572E-09	PLEK - GFI1	5.33210031683495E-10
JUND - SOX4	5.24197463214193E-10	KLF12 - GATA2	1.22243837274993E-09	ZNF48 - FOXP1	2.49131465457353E-10	LYL1 - JUND	1.04672093215186E-09	TFCP2 - ATF5	5.29441268604103E-10
SOX4 - JUND	5.24197463214193E-10	GATA2 - KLF12	1.22243837274993E-09	FOXP1 - ZNF48	2.49131465457353E-10	JUND - LYL1	1.04672093215186E-09	ATF5 - TFCP2	5.29441268604103E-10
RUNX1 - KLF13	5.2349263812701E-10	CAMTA2 - PLEK	1.21955678888952E-09	HMGB3 - STAT3	2.48117026924177E-10	MBD2 - TAL1	1.04449793258965E-09	RUNX1 - SPI1	5.28817656331171E-10
KLF13 - RUNX1	5.2349263812701E-10	PLEK - CAMTA2	1.21955678888952E-09	STAT3 - HMGB3	2.48117026924177E-10	TAL1 - MBD2	1.04449793258965E-09	SPI1 - RUNX1	5.28817656331171E-10
GATA2 - THAP7	5.23333321122976E-10	KLF1 - ETV6	1.21660903573684E-09	CEBPD - PLEK	2.47806414277463E-10	NFE2 - LYL1	1.03597219691665E-09	CUX1 - ERG	5.26134968925618E-10
THAP7 - GATA2	5.23333321122976E-10	ETV6 - KLF1	1.21660903573684E-09	PLEK - CEBPD	2.47806414277463E-10	LYL1 - NFE2	1.03597219691665E-09	ERG - CUX1	5.26134968925618E-10
ELF1 - E2F4	5.1833537462187E-10	MXD1 - ELF1	1.21603960234751E-09	JUND - SLC2A4RG	2.46018649896485E-10	ZFPM2 - PLEK	1.03595554357128E-09	ZNF641 - ELF1	5.16695963792557E-10
E2F4 - ELF1	5.1833537462187E-10	ELF1 - MXD1	1.21603960234751E-09	SLC2A4RG - JUND	2.46018649896485E-10	PLEK - ZFPM2	1.03595554357128E-09	ELF1 - ZNF641	5.16695963792557E-10
NFE2 - LYL1	5.1433679537638E-10	MEF2C - ZNF740	1.17782239517084E-09	ZNF641 - FOXP1	2.43062320270937E-10	E2F4 - ELF1	1.03372077564501E-09	ELF1 - ETV6	5.15363307584948E-10
LYL1 - NFE2	5.1433679537638E-10	ZNF740 - MEF2C	1.17782239517084E-09	FOXP1 - ZNF641	2.43062320270937E-10	ELF1 - E2F4	1.03372077564501E-09	ETV6 - ELF1	5.15363307584948E-10
GATA2 - SLC2A4RG	5.13699804916001E-10	TSC22D1 - MEIS1	1.1686279721701E-09	ATF5 - MEF2D	2.42095871128001E-10	TAL1 - STAT3	1.02609432062195E-09	PLEK - SMAD6	5.13757314468677E-10
SLC2A4RG - GATA2	5.13699804916001E-10	MEIS1 - TSC22D1	1.1686279721701E-09	MEF2D - ATF5	2.42095871128001E-10	STAT3 - TAL1	1.02609432062195E-09	SMAD6 - PLEK	5.13757314468677E-10
SOX4 - PLEK	5.12531461716037E-10	CUX1 - TAL1	1.15272513756537E-09	FOXP1 - MEIS1	2.37739411490523E-10	KLF1 - GATA2	1.02407338165023E-09	MEF2C - ERG	5.13709519367467E-10
PLEK - SOX4	5.12531461716037E-10	TAL1 - CUX1	1.15272513756537E-09	MEIS1 - FOXP1	2.37739411490523E-10	GATA2 - KLF1	1.02407338165023E-09	ERG - MEF2C	5.13709519367467E-10
STAT6 - TAL1	5.09920772273631E-10	JUND - CUX1	1.14959031183304E-09	RUNX1 - HHEX	2.37542152614623E-10	LYL1 - E2F4	1.01646058237037E-09	RUNX1 - MBD3	5.1279802626425E-10
TAL1 - STAT6	5.09920772273631E-10	CUX1 - JUND	1.14959031183304E-09	HHEX - RUNX1	2.37542152614623E-10	E2F4 - LYL1	1.01646058237037E-09	MBD3 - RUNX1	5.1279802626425E-10
TAL1 - MBD3	5.06675479350349E-10	PBX1 - MEF2C	1.13377396360193E-09	GFI1B - GATA2	2.37498382071877E-10	TSC22D1 - RUNX1	1.01558095266796E-09	HMGB3 - MBD3	5.1054427352426E-10
MBD3 - TAL1	5.06675479350349E-10	MEF2C - PBX1	1.13377396360193E-09	GATA2 - GFI1B	2.37498382071877E-10	RUNX1 - TSC22D1	1.01558095266796E-09	MBD3 - HMGB3	5.1054427352426E-10
RUNX1 - KLF1	5.0285320352117E-10	JUND - MEF2C	1.12759956927277E-09	HHEX - PLEK	2.37467767671973E-10	PLEK - SP2	9.99112792499091E-10	KLF9 - JUND	5.09841002749312E-10
KLF1 - RUNX1	5.0285320352117E-10	MEF2C - JUND	1.12759956927277E-09	PLEK - HHEX	2.37467767671973E-10	SP2 - PLEK	9.99112792499091E-10	JUND - KLF9	5.09841002749312E-10
ERG - RUNX1	5.01392538598822E-10	ETV6 - LYL1	1.11736320196343E-09	HHEX - NFE2	2.36984959434139E-10	HOXA10 - GATA2	9.92940507593687E-10	FOXP1 - ZNF48	5.08984854263872E-10
RUNX1 - ERG	5.01392538598822E-10	LYL1 - ETV6	1.11736320196343E-09	NFE2 - HHEX	2.36984959434139E-10	GATA2 - HOXA10	9.92940507593687E-10	ZNF48 - FOXP1	5.08984854263872E-10
CUX1 - KLF1	5.01240215999843E-10	GATA2 - ZNF740	1.11577547201591E-09	HLX - GATA2	2.36538316711332E-10	RERE - PLEK	9.89492043856899E-10	FOXP1 - HHEX	5.0500559289901E-10
KLF1 - CUX1	5.01240215999843E-10	ZNF740 - GATA2	1.11577547201591E-09	GATA2 - HLX	2.36538316711332E-10	PLEK - RERE	9.89492043856899E-10	HHEX - FOXP1	5.0500559289901E-10
ATF5 - CUX1	4.99702113021527E-10	ATF5 - NFE2	1.11510578548746E-09	FOSL2 - PLEK	2.34504832219429E-10	ERG - MBD3	9.80400649552848E-10	ATF5 - MEF2C	5.00485319854249E-10
CUX1 - ATF5	4.99702113021527E-10	NFE2 - ATF5	1.11510578548746E-09	PLEK - FOSL2	2.34504832219429E-10	MBD3 - ERG	9.80400649552848E-10	MEF2C - ATF5	5.00485319854249E-10
ZNF335 - GATA2	4.97718866121488E-10	PLEK - AHRR	1.11208731112811E-09	PLEK - KLF12	2.34269575960511E-10	GFI1B - ETV6	9.6027619189698E-10	CUX1 - HMGB3	4.96117258386164E-10
GATA2 - ZNF335	4.97718866121488E-10	AHRR - PLEK	1.11208731112811E-09	KLF12 - PLEK	2.34269575960511E-10	ETV6 - GFI1B	9.6027619189698E-10	HMGB3 - CUX1	4.96117258386164E-10
MBD2 - PLEK	4.92392904227756E-10	CEBPA - KLF1	1.11002573799368E-09	GATA2 - THAP2	2.34157776501931E-10	TAL1 - ID2	9.58442658571812E-10	HMGB3 - ERG	4.95182839177488E-10
PLEK - MBD2	4.92392904227756E-10	KLF1 - CEBPA	1.11002573799368E-09	THAP2 - GATA2	2.34157776501931E-10	ID2 - TAL1	9.58442658571812E-10	ERG - HMGB3	4.95182839177488E-10
ZNF394 - ELF1	4.884386783921E-10	PLEK - ZNF335	1.10850995049816E-09	CEBPA - MEIS1	2.32901087304782E-10	GATA2 - ZFPM1	9.56439372146178E-10	GFI1 - TSC22D1	4.90681106857238E-10
ELF1 - ZNF394	4.884386783921E-10	ZNF335 - PLEK	1.10850995049816E-09	MEIS1 - CEBPA	2.32901087304782E-10	ZFPM1 - GATA2	9.56439372146178E-10	TSC22D1 - GFI1	4.90681106857238E-10
STAT6 - HMGB3	4.82712703142596E-10	GATA1 - HHEX	1.10753495263793E-09	GATA2 - CAMTA2	2.31751770551902E-10	NR1D1 - GATA2	9.50702627733335E-10	GATA2 - FOS	4.9051934736255E-10
HMGB3 - STAT6	4.82712703142596E-10	HHEX - GATA1	1.10753495263793E-09	CAMTA2 - GATA2	2.31751770551902E-10	GATA2 - NR1D1	9.50702627733335E-10	FOS - GATA2	4.9051934736255E-10
STAT3 - CEBPA	4.77985595548347E-10	HMGB3 - GFI1B	1.10543563192067E-09	TAL1 - HHEX	2.31018815188833E-10	LYL1 - GATA2	9.50152623246936E-10	SOX4 - HMGB3	4.8562898147253E-10
CEBPA - STAT3	4.77985595548347E-10	GFI1B - HMGB3	1.10543563192067E-09	HHEX - TAL1	2.31018815188833E-10	GATA2 - LYL1	9.50152623246936E-10	HMGB3 - SOX4	4.8562898147253E-10
ELF1 - KLF1	4.761597782732E-10	HOXB4 - FOXP1	1.1049411385855E-09	PLEK - TAL1	2.30646696186554E-10	GATA2 - KLF9	9.46838829563035E-10	GFI1B - CEBPA	4.82542394930619E-10
KLF1 - ELF1	4.761597782732E-10	FOXP1 - HOXB4	1.1049411385855E-09	TAL1 - PLEK	2.30646696186554E-10	KLF9 - GATA2	9.46838829563035E-10	CEBPA - GFI1B	4.82542394930619E-10
TCF3 - CEBPA	4.75254391396618E-10	TAL1 - ZNF236	1.09636222322962E-09	RUNX1 - MEIS1	2.29921720551474E-10	GATA2 - ZNF394	9.33709221051515E-10	FOXP1 - ZNF426	4.8043430345146E-10
CEBPA - TCF3	4.75254391396618E-10	ZNF236 - TAL1	1.09636222322962E-09	MEIS1 - RUNX1	2.29921720551474E-10	ZNF394 - GATA2	9.33709221051515E-10	ZNF426 - FOXP1	4.8043430345146E-10
HHEX - PLEK	4.71298944315635E-10	E2F4 - TAL1	1.09184949970143E-09	GATA2 - ZNF641	2.29846891519614E-10	PLEK - KLF13	9.2525603845317E-10	HMGB3 - KLF13	4.73952266322186E-10
PLEK - HHEX	4.71298944315635E-10	TAL1 - E2F4	1.09184949970143E-09	ZNF641 - GATA2	2.29846891519614E-10	KLF13 - PLEK	9.2525603845317E-10	KLF13 - HMGB3	4.73952266322186E-10
MLX - FOXP1	4.6608916726143E-10	STAT6 - TAL1	1.0882011958202E-09	KLF12 - HMGB3	2.29360239134557E-10	ZNF426 - JUND	9.04206820528941E-10	FOXP1 - HLF	4.68149352617076E-10
FOXP1 - MLX	4.6608916726143E-10	TAL1 - STAT6	1.0882011958202E-09	HMGB3 - KLF12	2.29360239134557E-10	JUND - ZNF426	9.04206820528941E-10	HLF - FOXP1	4.68149352617076E-10
MEF2C - SATB1	4.62617638641305E-10	JUND - LYL1	1.07720599107353E-09	RUNX1 - KLF1	2.2464559379376E-10	RUNX1 - MBD3	9.00519825375312E-10	HMGB3 - SATB1	4.57133886300198E-10
SATB1 - MEF2C	4.62617638641305E-10	LYL1 - JUND	1.07720599107353E-09	KLF1 - RUNX1	2.2464559379376E-10	MBD3 - RUNX1	9.00519825375312E-10	SATB1 - HMGB3	4.57133886300198E-10
PLEK - ID2	4.61000931872846E-10	TCF3 - ELF1	1.07690134587557E-09	HLF - LYL1	2.2360528706411E-10	HLF - TAL1	8.91931473123719E-10	GATA2 - MBD2	4.56692156314276E-10
ID2 - PLEK	4.61000931872846E-10	ELF1 - TCF3	1.07690134587557E-09	LYL1 - HLF	2.2360528706411E-10	TAL1 - HLF	8.91931473123719E-10	MBD2 - GATA2	4.56692156314276E-10
GATA2 - MLX	4.60754406850228E-10	SATB1 - TSC22D1	1.07110731395466E-09	ZNF740 - CEBPA	2.22555002205027E-10	TAL1 - RERE	8.91856755114162E-10	KLF1 - ERG	4.53173054637546E-10
MLX - GATA2	4.60754406850228E-10	TSC22D1 - SATB1	1.07110731395466E-09	CEBPA - ZNF740	2.22555002205027E-10	RERE - TAL1	8.91856755114162E-10	ERG - KLF1	4.53173054637546E-10
TAL1 - STAT3	4.56775256507669E-10	ZNF426 - TAL1	1.06975384106534E-09	FOXP1 - SPI1	2.22093218815722E-10	STAT6 - HMGB3	8.89955276139887E-10	ELF1 - STAT6	4.52950538187835E-10
STAT3 - TAL1	4.56775256507669E-10	TAL1 - ZNF426	1.06975384106534E-09	SPI1 - FOXP1	2.22093218815722E-10	HMGB3 - STAT6	8.89955276139887E-10	STAT6 - ELF1	4.52950538187835E-10
PLEK - ZNF426	4.52606480072504E-10	HLF - PLEK	1.06164177449131E-09	ATF5 - ZNF426	2.19669615830753E-10	MEF2C - TCF3	8.87824369577572E-10	NFE2 - CEBPA	4.50619541680908E-10
ZNF426 - PLEK	4.52606480072504E-10	PLEK - HLF	1.06164177449131E-09	ZNF426 - ATF5	2.19669615830753E-10	TCF3 - MEF2C	8.87824369577572E-10	CEBPA - NFE2	4.50619541680908E-10
ERG - MBD3	4.50690651465635E-10	HIVEP1 - PLEK	1.05421982254938E-09	GATA1 - FLI1	2.18328147227886E-10	ELF1 - RUNX1	8.83734030399097E-10	E2F4 - ELF1	4.49741799357639E-10
MBD3 - ERG	4.50690651465635E-10	PLEK - HIVEP1	1.05421982254938E-09	FLI1 - GATA1	2.18328147227886E-10	RUNX1 - ELF1	8.83734030399097E-10	ELF1 - E2F4	4.49741799357639E-10
MEF2C - ZNF394	4.50363302206824E-10	PBX1 - GATA2	1.04698683056625E-09	ELF1 - ZNF516	2.18135495777538E-10	JUND - MBD3	8.81135775454567E-10	HMGB3 - NRF1	4.46486847494043E-10
ZNF394 - MEF2C	4.50363302206824E-10	GATA2 - PBX1	1.04698683056625E-09	ZNF516 - ELF1	2.18135495777538E-10	MBD3 - JUND	8.81135775454567E-10	NRF1 - HMGB3	4.46486847494043E-10
GFI1 - TSC22D1	4.50304210586339E-10	PLEK - TFCP2	1.03772601622865E-09	E2F4 - MXD1	2.17709808514321E-10	PLEK - KLF16	8.75316485959843E-10	RUNX1 - ZNF587	4.40431940917918E-10
TSC22D1 - GFI1	4.50304210586339E-10	TFCP2 - PLEK	1.03772601622865E-09	MXD1 - E2F4	2.17709808514321E-10	KLF16 - PLEK	8.75316485959843E-10	ZNF587 - RUNX1	4.40431940917918E-10
TSC22D1 - SATB1	4.4958448075505E-10	ERG - LYL1	1.0270748695973E-09	PLEK - ELF1	2.1717481979433E-10	SATB1 - NFE2	8.68754401750493E-10	PLEK - HOXB4	4.38903635657795E-10
SATB1 - TSC22D1	4.4958448075505E-10	LYL1 - ERG	1.0270748695973E-09	ELF1 - PLEK	2.1717481979433E-10	NFE2 - SATB1	8.68754401750493E-10	HOXB4 - PLEK	4.38903635657795E-10
JUND - MBD2	4.49490694665045E-10	ID2 - GATA2	1.02635577814425E-09	GFI1 - LYL1	2.15509707301997E-10	RLF - FOXP1	8.65174099029531E-10	PLEK - CUX1	4.35811164933853E-10
MBD2 - JUND	4.49490694665045E-10	GATA2 - ID2	1.02635577814425E-09	LYL1 - GFI1	2.15509707301997E-10	FOXP1 - RLF	8.65174099029531E-10	CUX1 - PLEK	4.35811164933853E-10
GATA2 - FOS	4.45332937193399E-10	NFE2 - LYL1	1.0235762237798E-09	FOXP1 - CEBPD	2.15149717486263E-10	LYL1 - RUNX1	8.53593196126212E-10	FLI1 - MBD3	4.34023650353055E-10
FOS - GATA2	4.45332937193399E-10	LYL1 - NFE2	1.0235762237798E-09	CEBPD - FOXP1	2.15149717486263E-10	RUNX1 - LYL1	8.53593196126212E-10	MBD3 - FLI1	4.34023650353055E-10
GATA1 - SOX4	4.39599801005386E-10	PBX1 - ELF1	1.01875319291622E-09	ZNF516 - TAL1	2.13993336939389E-10	RUNX1 - KLF13	8.47124981273595E-10	CEBPA - ATF5	4.32171604058951E-10
SOX4 - GATA1	4.39599801005386E-10	ELF1 - PBX1	1.01875319291622E-09	TAL1 - ZNF516	2.13993336939389E-10	KLF13 - RUNX1	8.47124981273595E-10	ATF5 - CEBPA	4.32171604058951E-10
JUND - ATF5	4.38604791375141E-10	NME2 - PLEK	1.01553643272467E-09	MBD3 - TSC22D1	2.12795933651755E-10	JUND - SOX4	8.37515057305893E-10	RUNX1 - HMGB3	4.30074253987556E-10
ATF5 - JUND	4.38604791375141E-10	PLEK - NME2	1.01553643272467E-09	TSC22D1 - MBD3	2.12795933651755E-10	SOX4 - JUND	8.37515057305893E-10	HMGB3 - RUNX1	4.30074253987556E-10
ETV6 - STAT3	4.38559771831493E-10	GFI1 - TAL1	1.00416230885969E-09	TAL1 - FLI1	2.12734135862647E-10	SOX4 - TAL1	8.3600232292369E-10	ZNF394 - GATA2	4.28143603903308E-10
STAT3 - ETV6	4.38559771831493E-10	TAL1 - GFI1	1.00416230885969E-09	FLI1 - TAL1	2.12734135862647E-10	TAL1 - SOX4	8.3600232292369E-10	GATA2 - ZNF394	4.28143603903308E-10
SATB1 - NFE2	4.30930235939542E-10	PLEK - ZKSCAN4	9.96823845689221E-10	ZNF599 - GATA2	2.11051912057947E-10	JUND - MBD2	8.33009605738511E-10	ERG - LYL1	4.26347845916553E-10
NFE2 - SATB1	4.30930235939542E-10	ZKSCAN4 - PLEK	9.96823845689221E-10	GATA2 - ZNF599	2.11051912057947E-10	MBD2 - JUND	8.33009605738511E-10	LYL1 - ERG	4.26347845916553E-10
KLF1 - SATB1	4.30541685636499E-10	ETV6 - HMGB3	9.88305215443575E-10	ETV6 - MLX	2.10966216718234E-10	SPI1 - ELF1	8.30382540506491E-10	ELF1 - ZNF48	4.22833490443253E-10
SATB1 - KLF1	4.30541685636499E-10	HMGB3 - ETV6	9.88305215443575E-10	MLX - ETV6	2.10966216718234E-10	ELF1 - SPI1	8.30382540506491E-10	ZNF48 - ELF1	4.22833490443253E-10
TCF3 - RUNX1	4.29979385430102E-10	RUNX1 - MEF2C	9.87951720432534E-10	FLI1 - ZNF394	2.08727007899867E-10	MEIS1 - MEF2C	8.29800506085832E-10	CEBPA - STAT3	4.19474927015884E-10
RUNX1 - TCF3	4.29979385430102E-10	MEF2C - RUNX1	9.87951720432534E-10	ZNF394 - FLI1	2.08727007899867E-10	MEF2C - MEIS1	8.29800506085832E-10	STAT3 - CEBPA	4.19474927015884E-10
NFE2 - CEBPA	4.28688806675126E-10	GATA2 - CEBPA	9.80201142475323E-10	STAT3 - SPI1	2.05397671093621E-10	HMGB3 - NFE2	8.25425505723842E-10	PLEK - PBX1	4.10822820207102E-10
CEBPA - NFE2	4.28688806675126E-10	CEBPA - GATA2	9.80201142475323E-10	SPI1 - STAT3	2.05397671093621E-10	NFE2 - HMGB3	8.25425505723842E-10	PBX1 - PLEK	4.10822820207102E-10
RUNX1 - MBD3	4.27330032470863E-10	GFI1B - ATF5	9.74370695239202E-10	ELF1 - SNAPC4	2.05213915305258E-10	ETV6 - ATF5	8.21903267667068E-10	CEBPA - TCF3	4.07808176117186E-10
MBD3 - RUNX1	4.27330032470863E-10	ATF5 - GFI1B	9.74370695239202E-10	SNAPC4 - ELF1	2.05213915305258E-10	ATF5 - ETV6	8.21903267667068E-10	TCF3 - CEBPA	4.07808176117186E-10
TSC22D1 - FLI1	4.25733365227998E-10	ELF1 - RUNX1	9.65384439055583E-10	ERG - DEAF1	2.04549502336171E-10	TCF3 - E2F4	8.2095430453677E-10	MBD2 - NFE2	4.07616634889862E-10
FLI1 - TSC22D1	4.25733365227998E-10	RUNX1 - ELF1	9.65384439055583E-10	DEAF1 - ERG	2.04549502336171E-10	E2F4 - TCF3	8.2095430453677E-10	NFE2 - MBD2	4.07616634889862E-10
MBD2 - GATA1	4.22765933372204E-10	GATA2 - FLI1	9.61828616752314E-10	ZNF394 - MEF2C	2.04532016323533E-10	DEAF1 - MEF2C	8.16707257378369E-10	RUNX1 - ZBTB4	4.06847056044768E-10
GATA1 - MBD2	4.22765933372204E-10	FLI1 - GATA2	9.61828616752314E-10	MEF2C - ZNF394	2.04532016323533E-10	MEF2C - DEAF1	8.16707257378369E-10	ZBTB4 - RUNX1	4.06847056044768E-10
CREBRF - HMGB3	4.21179174869835E-10	ZFPM1 - GATA2	9.61661861254015E-10	ZNF599 - ELF1	2.03500022388781E-10	MEF2C - ZNF394	8.16194944963655E-10	GATA2 - ZNF641	4.06272043784739E-10
HMGB3 - CREBRF	4.21179174869835E-10	GATA2 - ZFPM1	9.61661861254015E-10	ELF1 - ZNF599	2.03500022388781E-10	ZNF394 - MEF2C	8.16194944963655E-10	ZNF641 - GATA2	4.06272043784739E-10
MBD3 - TSC22D1	4.19995066502921E-10	ZNF782 - PLEK	9.58630841374486E-10	GATA1 - FOSL2	2.03356761985241E-10	TCF3 - CEBPA	8.14357525857901E-10	NR1D1 - GATA2	4.03884037325497E-10
TSC22D1 - MBD3	4.19995066502921E-10	PLEK - ZNF782	9.58630841374486E-10	FOSL2 - GATA1	2.03356761985241E-10	CEBPA - TCF3	8.14357525857901E-10	GATA2 - NR1D1	4.03884037325497E-10
GFI1B - CEBPA	4.18955037329027E-10	FLI1 - TSC22D1	9.48140566059408E-10	KLF1 - GFI1	2.02865904630478E-10	FOXP1 - CEBPA	8.09123101852549E-10	FLI1 - KLF1	4.00092181607192E-10
CEBPA - GFI1B	4.18955037329027E-10	TSC22D1 - FLI1	9.48140566059408E-10	GFI1 - KLF1	2.02865904630478E-10	CEBPA - FOXP1	8.09123101852549E-10	KLF1 - FLI1	4.00092181607192E-10
GATA2 - MYCN	4.18373696797758E-10	MBD2 - GATA1	9.39031963298476E-10	RERE - HMGB3	2.02347097411071E-10	GATA1 - MBD2	8.06972544342699E-10	GLMP - RUNX1	3.95695753940828E-10
MYCN - GATA2	4.18373696797758E-10	GATA1 - MBD2	9.39031963298476E-10	HMGB3 - RERE	2.02347097411071E-10	MBD2 - GATA1	8.06972544342699E-10	RUNX1 - GLMP	3.95695753940828E-10
MBD2 - HMGB3	4.17102713479167E-10	ZNF740 - RUNX1	9.32959043353776E-10	ZBTB4 - ERG	2.02323449660646E-10	ELF1 - SNAPC4	8.05663646907817E-10	AHRR - GATA2	3.91274623812166E-10
HMGB3 - MBD2	4.17102713479167E-10	RUNX1 - ZNF740	9.32959043353776E-10	ERG - ZBTB4	2.02323449660646E-10	SNAPC4 - ELF1	8.05663646907817E-10	GATA2 - AHRR	3.91274623812166E-10
E2F4 - NFE2	4.1661346594779E-10	STAT3 - TCF3	9.30072574512053E-10	MEF2C - DEAF1	2.00743852096785E-10	LYL1 - GFI1	8.03153654693745E-10	SOX4 - GATA1	3.90525972671085E-10
NFE2 - E2F4	4.1661346594779E-10	TCF3 - STAT3	9.30072574512053E-10	DEAF1 - MEF2C	2.00743852096785E-10	GFI1 - LYL1	8.03153654693745E-10	GATA1 - SOX4	3.90525972671085E-10
ELF1 - ZNF48	4.11826156510031E-10	ID2 - ELF1	9.205053941308E-10	GATA1 - KLF12	1.99268934686359E-10	RUNX1 - STAT6	8.01054611532237E-10	MEF2C - ZNF394	3.90284832230137E-10
ZNF48 - ELF1	4.11826156510031E-10	ELF1 - ID2	9.205053941308E-10	KLF12 - GATA1	1.99268934686359E-10	STAT6 - RUNX1	8.01054611532237E-10	ZNF394 - MEF2C	3.90284832230137E-10
FOXP1 - ZBTB4	4.10200290401619E-10	HHEX - STAT3	9.20165388329508E-10	HMGB3 - ELF1	1.98112110050275E-10	CUX1 - KLF1	7.98557553416401E-10	ZNF888 - PLEK	3.89603571626651E-10
ZBTB4 - FOXP1	4.10200290401619E-10	STAT3 - HHEX	9.20165388329508E-10	ELF1 - HMGB3	1.98112110050275E-10	KLF1 - CUX1	7.98557553416401E-10	PLEK - ZNF888	3.89603571626651E-10
JUND - HHEX	4.09108941168412E-10	NFE2 - CEBPA	9.16638820402937E-10	GATA1 - GATA2	1.96286126241674E-10	ELF1 - ZNF394	7.95420396215718E-10	STAT3 - JUND	3.89128451683263E-10
HHEX - JUND	4.09108941168412E-10	CEBPA - NFE2	9.16638820402937E-10	GATA2 - GATA1	1.96286126241674E-10	ZNF394 - ELF1	7.95420396215718E-10	JUND - STAT3	3.89128451683263E-10
ZNF418 - GATA2	4.07175293481998E-10	TCF3 - CUX1	9.14433861964881E-10	ERG - MLX	1.95747834608184E-10	RUNX1 - CUX1	7.70654817738858E-10	PLEK - MEF2D	3.89091536767694E-10
GATA2 - ZNF418	4.07175293481998E-10	CUX1 - TCF3	9.14433861964881E-10	MLX - ERG	1.95747834608184E-10	CUX1 - RUNX1	7.70654817738858E-10	MEF2D - PLEK	3.89091536767694E-10
ELF1 - ZNF740	4.01985111864178E-10	ATF5 - ERG	9.11847541917865E-10	ZNF516 - PLEK	1.95298596739057E-10	NCOA1 - PLEK	7.65873031660647E-10	TAL1 - SOX4	3.89044102488967E-10
ZNF740 - ELF1	4.01985111864178E-10	ERG - ATF5	9.11847541917865E-10	PLEK - ZNF516	1.95298596739057E-10	PLEK - NCOA1	7.65873031660647E-10	SOX4 - TAL1	3.89044102488967E-10
HLF - TAL1	3.99233784920128E-10	TAL1 - MEF2D	9.11465958264301E-10	JUND - ZNF581	1.95246666057081E-10	MEF2D - TAL1	7.64271423925322E-10	GATA2 - ATF6B	3.88781451476916E-10
TAL1 - HLF	3.99233784920128E-10	MEF2D - TAL1	9.11465958264301E-10	ZNF581 - JUND	1.95246666057081E-10	TAL1 - MEF2D	7.64271423925322E-10	ATF6B - GATA2	3.88781451476916E-10
ELF1 - SOX4	3.98606175844307E-10	SATB1 - GATA2	9.09322062092599E-10	SATB1 - ELF1	1.9502446879649E-10	ZNF740 - RUNX1	7.6032052875874E-10	TSC22D1 - CUX1	3.85137505221067E-10
SOX4 - ELF1	3.98606175844307E-10	GATA2 - SATB1	9.09322062092599E-10	ELF1 - SATB1	1.9502446879649E-10	RUNX1 - ZNF740	7.6032052875874E-10	CUX1 - TSC22D1	3.85137505221067E-10
RUNX1 - MEIS1	3.97465838020139E-10	ARID5A - FOXP1	9.08479513839211E-10	PLEK - MBD3	1.93034657702817E-10	ZKSCAN4 - GATA2	7.59921292559085E-10	WT1 - PLEK	3.84838189093628E-10
MEIS1 - RUNX1	3.97465838020139E-10	FOXP1 - ARID5A	9.08479513839211E-10	MBD3 - PLEK	1.93034657702817E-10	GATA2 - ZKSCAN4	7.59921292559085E-10	PLEK - WT1	3.84838189093628E-10
GATA2 - ZKSCAN4	3.94111604462566E-10	PLEK - TBX19	9.07522001991623E-10	E2F4 - TFCP2	1.92979854318764E-10	TFCP2 - E2F4	7.57639395665422E-10	PLEK - ZBTB14	3.82425979772449E-10
ZKSCAN4 - GATA2	3.94111604462566E-10	TBX19 - PLEK	9.07522001991623E-10	TFCP2 - E2F4	1.92979854318764E-10	E2F4 - TFCP2	7.57639395665422E-10	ZBTB14 - PLEK	3.82425979772449E-10
ELF1 - FOSL2	3.87112786270905E-10	ID2 - MEF2C	8.98724372699888E-10	MEF2C - TCF3	1.91414856187677E-10	FLI1 - HMGB3	7.56571583160337E-10	GATA2 - ZNF740	3.80584591619382E-10
FOSL2 - ELF1	3.87112786270905E-10	MEF2C - ID2	8.98724372699888E-10	TCF3 - MEF2C	1.91414856187677E-10	HMGB3 - FLI1	7.56571583160337E-10	ZNF740 - GATA2	3.80584591619382E-10
E2F4 - FLI1	3.85281806458693E-10	TCF3 - GATA2	8.93419171976717E-10	CREBRF - TAL1	1.91248544778588E-10	JUND - RLF	7.56380291733194E-10	ZBTB4 - PLEK	3.77796349759763E-10
FLI1 - E2F4	3.85281806458693E-10	GATA2 - TCF3	8.93419171976717E-10	TAL1 - CREBRF	1.91248544778588E-10	RLF - JUND	7.56380291733194E-10	PLEK - ZBTB4	3.77796349759763E-10
ELF1 - SATB1	3.84179771328874E-10	GATA2 - THAP7	8.91383855616823E-10	ZNF426 - PLEK	1.91191798504242E-10	HMGB3 - CEBPA	7.5511097374914E-10	PLEK - TFCP2	3.76473796581678E-10
SATB1 - ELF1	3.84179771328874E-10	THAP7 - GATA2	8.91383855616823E-10	PLEK - ZNF426	1.91191798504242E-10	CEBPA - HMGB3	7.5511097374914E-10	TFCP2 - PLEK	3.76473796581678E-10
TAL1 - RERE	3.82133547027763E-10	MEF2D - ELF1	8.77531769472029E-10	ATF5 - GFI1	1.88725327032735E-10	FOXP1 - PBX1	7.51272766219557E-10	RUNX1 - GATA1	3.72201769405223E-10
RERE - TAL1	3.82133547027763E-10	ELF1 - MEF2D	8.77531769472029E-10	GFI1 - ATF5	1.88725327032735E-10	PBX1 - FOXP1	7.51272766219557E-10	GATA1 - RUNX1	3.72201769405223E-10
HHEX - RUNX1	3.81377845970476E-10	RUNX1 - STAT3	8.72415306663044E-10	E2F4 - NR4A3	1.88551271818049E-10	ELF1 - STAT6	7.50308704056124E-10	STAT3 - PLEK	3.72197023201792E-10
RUNX1 - HHEX	3.81377845970476E-10	STAT3 - RUNX1	8.72415306663044E-10	NR4A3 - E2F4	1.88551271818049E-10	STAT6 - ELF1	7.50308704056124E-10	PLEK - STAT3	3.72197023201792E-10
ATF5 - TFCP2	3.81144976691061E-10	GATA1 - MXD1	8.66794802600879E-10	E2F4 - MLX	1.88429272185431E-10	TFCP2 - ETV6	7.49669271105091E-10	ZNF516 - PLEK	3.66341013080529E-10
TFCP2 - ATF5	3.81144976691061E-10	MXD1 - GATA1	8.66794802600879E-10	MLX - E2F4	1.88429272185431E-10	ETV6 - TFCP2	7.49669271105091E-10	PLEK - ZNF516	3.66341013080529E-10
TAL1 - HHEX	3.80657144694041E-10	MXD1 - MEF2C	8.62853510863459E-10	CREBRF - ATF5	1.87575274757101E-10	SPI1 - PLEK	7.47428230418734E-10	ID2 - GATA2	3.6273270498377E-10
HHEX - TAL1	3.80657144694041E-10	MEF2C - MXD1	8.62853510863459E-10	ATF5 - CREBRF	1.87575274757101E-10	PLEK - SPI1	7.47428230418734E-10	GATA2 - ID2	3.6273270498377E-10
MEF2C - DEAF1	3.7463399049642E-10	TAL1 - ZNF740	8.60325533036388E-10	HMGB3 - FLI1	1.86819976155661E-10	ZNF394 - FLI1	7.36116945176946E-10	ZBTB14 - FOXP1	3.55701246235185E-10
DEAF1 - MEF2C	3.7463399049642E-10	ZNF740 - TAL1	8.60325533036388E-10	FLI1 - HMGB3	1.86819976155661E-10	FLI1 - ZNF394	7.36116945176946E-10	FOXP1 - ZBTB14	3.55701246235185E-10
GATA2 - ST18	3.74468095420966E-10	LYL1 - TAL1	8.59076643155987E-10	RERE - PLEK	1.86077708796972E-10	ZBTB4 - FOXP1	7.358781917155E-10	KLF12 - JUND	3.54928225698714E-10
ST18 - GATA2	3.74468095420966E-10	TAL1 - LYL1	8.59076643155987E-10	PLEK - RERE	1.86077708796972E-10	FOXP1 - ZBTB4	7.358781917155E-10	JUND - KLF12	3.54928225698714E-10
MEF2C - MBD3	3.73418740373666E-10	MBD2 - TAL1	8.5689422224533E-10	ETV6 - TFCP2	1.85268148045203E-10	SOX4 - GATA1	7.34242000532959E-10	FOXP1 - HOXB4	3.53918977458179E-10
MBD3 - MEF2C	3.73418740373666E-10	TAL1 - MBD2	8.5689422224533E-10	TFCP2 - ETV6	1.85268148045203E-10	GATA1 - SOX4	7.34242000532959E-10	HOXB4 - FOXP1	3.53918977458179E-10
HMGB3 - ZNF48	3.71484815131495E-10	FLI1 - ETV6	8.47629522127136E-10	JUND - CEBPA	1.84817078308086E-10	ELF1 - GATA1	7.29910409891232E-10	TSC22D1 - HHEX	3.53139434361438E-10
ZNF48 - HMGB3	3.71484815131495E-10	ETV6 - FLI1	8.47629522127136E-10	CEBPA - JUND	1.84817078308086E-10	GATA1 - ELF1	7.29910409891232E-10	HHEX - TSC22D1	3.53139434361438E-10
ELF1 - GFI1	3.71288805256498E-10	FOXP1 - STAT2	8.41609781865316E-10	E2F4 - GATA1	1.84615073228755E-10	LYL1 - TSC22D1	7.08682612593492E-10	FLI1 - DEAF1	3.5108230211911E-10
GFI1 - ELF1	3.71288805256498E-10	STAT2 - FOXP1	8.41609781865316E-10	GATA1 - E2F4	1.84615073228755E-10	TSC22D1 - LYL1	7.08682612593492E-10	DEAF1 - FLI1	3.5108230211911E-10
GATA2 - ZNF740	3.67998492789567E-10	STAT3 - KLF1	8.4143458867203E-10	JUND - NR4A3	1.83938739239942E-10	NFE2 - TSC22D1	7.07057024040836E-10	ZFPM1 - JUND	3.47995965377379E-10
ZNF740 - GATA2	3.67998492789567E-10	KLF1 - STAT3	8.4143458867203E-10	NR4A3 - JUND	1.83938739239942E-10	TSC22D1 - NFE2	7.07057024040836E-10	JUND - ZFPM1	3.47995965377379E-10
ETV6 - GFI1B	3.65233704391343E-10	PLEK - NR4A3	8.38821567761272E-10	GATA2 - SLC2A4RG	1.81740997251545E-10	GATA2 - THAP7	7.04396929673834E-10	HLF - JUND	3.47406853284937E-10
GFI1B - ETV6	3.65233704391343E-10	NR4A3 - PLEK	8.38821567761272E-10	SLC2A4RG - GATA2	1.81740997251545E-10	THAP7 - GATA2	7.04396929673834E-10	JUND - HLF	3.47406853284937E-10
ZNF426 - JUND	3.65123709045179E-10	GATA2 - LYL1	8.3820966834125E-10	STAT3 - RUNX1	1.806760990819E-10	ETV6 - TSC22D1	7.00838942435667E-10	ZNF587 - HMGB3	3.45249384636759E-10
JUND - ZNF426	3.65123709045179E-10	LYL1 - GATA2	8.3820966834125E-10	RUNX1 - STAT3	1.806760990819E-10	TSC22D1 - ETV6	7.00838942435667E-10	HMGB3 - ZNF587	3.45249384636759E-10
E2F4 - MBD3	3.64853397494258E-10	KLF1 - ERG	8.35038205249106E-10	HHEX - STAT3	1.8015129665816E-10	GATA2 - CAMTA2	7.00190572189285E-10	MEF2C - CUX1	3.43305911476577E-10
MBD3 - E2F4	3.64853397494258E-10	ERG - KLF1	8.35038205249106E-10	STAT3 - HHEX	1.8015129665816E-10	CAMTA2 - GATA2	7.00190572189285E-10	CUX1 - MEF2C	3.43305911476577E-10
PLEK - ZNF516	3.63224395005801E-10	TAL1 - NCOA1	8.33594138160976E-10	MBD2 - JUND	1.80035791830235E-10	MEIS1 - HMGB3	6.94287516367353E-10	STAT3 - ATF5	3.36868422046166E-10
ZNF516 - PLEK	3.63224395005801E-10	NCOA1 - TAL1	8.33594138160976E-10	JUND - MBD2	1.80035791830235E-10	HMGB3 - MEIS1	6.94287516367353E-10	ATF5 - STAT3	3.36868422046166E-10
HLF - HMGB3	3.62455676583551E-10	SATB1 - NFE2	8.22908186037807E-10	ZNF740 - GATA2	1.79908823949582E-10	SATB1 - KLF1	6.81581791006636E-10	ELF1 - MLX	3.3515085151592E-10
HMGB3 - HLF	3.62455676583551E-10	NFE2 - SATB1	8.22908186037807E-10	GATA2 - ZNF740	1.79908823949582E-10	KLF1 - SATB1	6.81581791006636E-10	MLX - ELF1	3.3515085151592E-10
PLEK - ZNF263	3.59958618467715E-10	MXD1 - HMGB3	8.14938228010931E-10	ZNF426 - TAL1	1.78688452923126E-10	HMGB3 - GFI1	6.81038558880687E-10	ELF1 - TCF3	3.34928113021604E-10
ZNF263 - PLEK	3.59958618467715E-10	HMGB3 - MXD1	8.14938228010931E-10	TAL1 - ZNF426	1.78688452923126E-10	GFI1 - HMGB3	6.81038558880687E-10	TCF3 - ELF1	3.34928113021604E-10
FLI1 - ZNF394	3.59957896822749E-10	GATA1 - PBX1	7.97446553235659E-10	E2F4 - MBD3	1.76592240830331E-10	E2F4 - FOXP1	6.80387579610198E-10	GFI1B - ELF1	3.33972266508553E-10
ZNF394 - FLI1	3.59957896822749E-10	PBX1 - GATA1	7.97446553235659E-10	MBD3 - E2F4	1.76592240830331E-10	FOXP1 - E2F4	6.80387579610198E-10	ELF1 - GFI1B	3.33972266508553E-10
SLC2A4RG - JUND	3.54686585657404E-10	MEF2C - E2F4	7.90191023725129E-10	HHEX - JUND	1.7473365809817E-10	GATA2 - MXD1	6.79986456031401E-10	RUNX1 - CEBPA	3.31981137025039E-10
JUND - SLC2A4RG	3.54686585657404E-10	E2F4 - MEF2C	7.90191023725129E-10	JUND - HHEX	1.7473365809817E-10	MXD1 - GATA2	6.79986456031401E-10	CEBPA - RUNX1	3.31981137025039E-10
MBD2 - NFE2	3.53090806592959E-10	ATF5 - LYL1	7.90111698290019E-10	JUND - KLF16	1.74541894826241E-10	MBD3 - TSC22D1	6.75523248450105E-10	MEF2C - ZNF48	3.28333943366843E-10
NFE2 - MBD2	3.53090806592959E-10	LYL1 - ATF5	7.90111698290019E-10	KLF16 - JUND	1.74541894826241E-10	TSC22D1 - MBD3	6.75523248450105E-10	ZNF48 - MEF2C	3.28333943366843E-10
HMGB3 - JUND	3.49857004477983E-10	PLEK - ST18	7.75591091350947E-10	RLF - LYL1	1.7406653896046E-10	CREBRF - LYL1	6.7363442601831E-10	PLEK - RERE	3.26140475737091E-10
JUND - HMGB3	3.49857004477983E-10	ST18 - PLEK	7.75591091350947E-10	LYL1 - RLF	1.7406653896046E-10	LYL1 - CREBRF	6.7363442601831E-10	RERE - PLEK	3.26140475737091E-10
GFI1 - LYL1	3.45988709904432E-10	ELF1 - ZNF48	7.75175257317073E-10	ZBTB4 - FOXP1	1.72074937632161E-10	FOXP1 - SATB1	6.72151279079714E-10	ZNF740 - FLI1	3.2329736110448E-10
LYL1 - GFI1	3.45988709904432E-10	ZNF48 - ELF1	7.75175257317073E-10	FOXP1 - ZBTB4	1.72074937632161E-10	SATB1 - FOXP1	6.72151279079714E-10	FLI1 - ZNF740	3.2329736110448E-10
PLEK - SLC2A4RG	3.44921868844494E-10	GFI1B - TCF3	7.71239405672475E-10	MEIS1 - ELF1	1.72045322432979E-10	STAT3 - ELF1	6.71550259845333E-10	RFX1 - GATA2	3.22338489233687E-10
SLC2A4RG - PLEK	3.44921868844494E-10	TCF3 - GFI1B	7.71239405672475E-10	ELF1 - MEIS1	1.72045322432979E-10	ELF1 - STAT3	6.71550259845333E-10	GATA2 - RFX1	3.22338489233687E-10
SPI1 - JUND	3.42118333662711E-10	STAT6 - GATA2	7.68313079824168E-10	JUND - CAMTA2	1.71960640171775E-10	ZNF418 - GATA2	6.64857668919439E-10	E2F4 - GFI1	3.22048582246381E-10
JUND - SPI1	3.42118333662711E-10	GATA2 - STAT6	7.68313079824168E-10	CAMTA2 - JUND	1.71960640171775E-10	GATA2 - ZNF418	6.64857668919439E-10	GFI1 - E2F4	3.22048582246381E-10
ZNF48 - GATA1	3.410628446332E-10	GFI1B - ELF1	7.67171826066004E-10	MXD1 - MBD3	1.70368982810309E-10	HHEX - FOXP1	6.6452321423327E-10	HLX - PLEK	3.20206916537558E-10
GATA1 - ZNF48	3.410628446332E-10	ELF1 - GFI1B	7.67171826066004E-10	MBD3 - MXD1	1.70368982810309E-10	FOXP1 - HHEX	6.6452321423327E-10	PLEK - HLX	3.20206916537558E-10
GATA1 - RUNX1	3.4023714401421E-10	TAL1 - KLF9	7.65471797059547E-10	FOXP1 - SOX4	1.69756819712319E-10	JUND - CEBPA	6.62592980482657E-10	ATF5 - GFI1	3.20010379306623E-10
RUNX1 - GATA1	3.4023714401421E-10	KLF9 - TAL1	7.65471797059547E-10	SOX4 - FOXP1	1.69756819712319E-10	CEBPA - JUND	6.62592980482657E-10	GFI1 - ATF5	3.20010379306623E-10
MLX - ETV6	3.37637418024173E-10	CUX1 - GATA1	7.6263789727804E-10	NR4A3 - TAL1	1.68428507252294E-10	TAL1 - RUNX1	6.61220134201557E-10	MBD3 - PLEK	3.16401432831626E-10
ETV6 - MLX	3.37637418024173E-10	GATA1 - CUX1	7.6263789727804E-10	TAL1 - NR4A3	1.68428507252294E-10	RUNX1 - TAL1	6.61220134201557E-10	PLEK - MBD3	3.16401432831626E-10
CUX1 - MEF2C	3.37509076242526E-10	HOXA10 - PLEK	7.62558238776023E-10	RLF - JUND	1.66500313536488E-10	KLF1 - JUND	6.57901899625557E-10	ZNF516 - RUNX1	3.15934667316498E-10
MEF2C - CUX1	3.37509076242526E-10	PLEK - HOXA10	7.62558238776023E-10	JUND - RLF	1.66500313536488E-10	JUND - KLF1	6.57901899625557E-10	RUNX1 - ZNF516	3.15934667316498E-10
GATA1 - FOSL2	3.31692368016334E-10	ERG - CUX1	7.54625528731623E-10	NFE2 - JUND	1.66386959765674E-10	MBD3 - MEF2C	6.57122301017665E-10	KLF1 - CUX1	3.14898801478947E-10
FOSL2 - GATA1	3.31692368016334E-10	CUX1 - ERG	7.54625528731623E-10	JUND - NFE2	1.66386959765674E-10	MEF2C - MBD3	6.57122301017665E-10	CUX1 - KLF1	3.14898801478947E-10
PLEK - RLF	3.31581678780779E-10	ZBTB4 - TAL1	7.52944817605794E-10	TFCP2 - ATF5	1.6534870694862E-10	JUND - KLF12	6.54285403633992E-10	HHEX - STAT3	3.13996467715683E-10
RLF - PLEK	3.31581678780779E-10	TAL1 - ZBTB4	7.52944817605794E-10	ATF5 - TFCP2	1.6534870694862E-10	KLF12 - JUND	6.54285403633992E-10	STAT3 - HHEX	3.13996467715683E-10
ELF1 - ZNF516	3.31494720562375E-10	ZBTB14 - FOXP1	7.40592365211512E-10	RUNX1 - MBD2	1.65074537372689E-10	FOSL2 - ELF1	6.52945475465572E-10	SOX4 - ELF1	3.1348262874431E-10
ZNF516 - ELF1	3.31494720562375E-10	FOXP1 - ZBTB14	7.40592365211512E-10	MBD2 - RUNX1	1.65074537372689E-10	ELF1 - FOSL2	6.52945475465572E-10	ELF1 - SOX4	3.1348262874431E-10
TAL1 - SOX4	3.30897753642034E-10	JUND - GFI1	7.38027583491174E-10	HOXB4 - FOXP1	1.64083802101089E-10	FOXP1 - MLX	6.39407582436746E-10	KLF1 - TFCP2	3.1227095909081E-10
SOX4 - TAL1	3.30897753642034E-10	GFI1 - JUND	7.38027583491174E-10	FOXP1 - HOXB4	1.64083802101089E-10	MLX - FOXP1	6.39407582436746E-10	TFCP2 - KLF1	3.1227095909081E-10
ERG - TCF3	3.30508731494206E-10	KLF9 - GATA2	7.34702909621632E-10	GATA2 - IRF4	1.61540947285488E-10	MEF2C - FLI1	6.36828367817088E-10	PLEK - ID2	3.11454501078501E-10
TCF3 - ERG	3.30508731494206E-10	GATA2 - KLF9	7.34702909621632E-10	IRF4 - GATA2	1.61540947285488E-10	FLI1 - MEF2C	6.36828367817088E-10	ID2 - PLEK	3.11454501078501E-10
HHEX - NFE2	3.27690374835044E-10	RUNX1 - DEAF1	7.34283578385231E-10	DEAF1 - ETV6	1.61410607102397E-10	KLF12 - RUNX1	6.31025842690036E-10	FLI1 - STAT6	3.09896885930527E-10
NFE2 - HHEX	3.27690374835044E-10	DEAF1 - RUNX1	7.34283578385231E-10	ETV6 - DEAF1	1.61410607102397E-10	RUNX1 - KLF12	6.31025842690036E-10	STAT6 - FLI1	3.09896885930527E-10
KLF9 - PLEK	3.27403160138573E-10	JUND - SATB1	7.33437643951618E-10	ZNF460 - GATA2	1.60758989453669E-10	ETV6 - ELF1	6.30951013658176E-10	CREBRF - JUND	3.08439107588043E-10
PLEK - KLF9	3.27403160138573E-10	SATB1 - JUND	7.33437643951618E-10	GATA2 - ZNF460	1.60758989453669E-10	ELF1 - ETV6	6.30951013658176E-10	JUND - CREBRF	3.08439107588043E-10
HMGB3 - SOX4	3.25564047942706E-10	NRF1 - PLEK	7.30715765673295E-10	SATB1 - LYL1	1.59594684689957E-10	E2F4 - NFE2	6.30926644262786E-10	ZNF335 - GATA2	3.07236958096979E-10
SOX4 - HMGB3	3.25564047942706E-10	PLEK - NRF1	7.30715765673295E-10	LYL1 - SATB1	1.59594684689957E-10	NFE2 - E2F4	6.30926644262786E-10	GATA2 - ZNF335	3.07236958096979E-10
JUND - MLX	3.22962018239892E-10	HMGB3 - MLX	7.28894777868305E-10	MBD2 - NFE2	1.58895022139838E-10	MBD3 - CUX1	6.25640261819882E-10	STAT6 - TAL1	3.07140868294198E-10
MLX - JUND	3.22962018239892E-10	MLX - HMGB3	7.28894777868305E-10	NFE2 - MBD2	1.58895022139838E-10	CUX1 - MBD3	6.25640261819882E-10	TAL1 - STAT6	3.07140868294198E-10
ERG - MEF2C	3.21894733090744E-10	KLF9 - FOXP1	7.25374538212975E-10	NFIL3 - HMGB3	1.58568949637505E-10	LYL1 - HMGB3	6.18759821158221E-10	E2F4 - CUX1	3.0501023928764E-10
MEF2C - ERG	3.21894733090744E-10	FOXP1 - KLF9	7.25374538212975E-10	HMGB3 - NFIL3	1.58568949637505E-10	HMGB3 - LYL1	6.18759821158221E-10	CUX1 - E2F4	3.0501023928764E-10
TCF3 - MEF2C	3.18077897354385E-10	ELF1 - STAT6	7.24838133958627E-10	PLEK - ZNF587	1.57992272042939E-10	LYL1 - SATB1	6.16456052870973E-10	FOXP1 - ATF5	3.0187369270962E-10
MEF2C - TCF3	3.18077897354385E-10	STAT6 - ELF1	7.24838133958627E-10	ZNF587 - PLEK	1.57992272042939E-10	SATB1 - LYL1	6.16456052870973E-10	ATF5 - FOXP1	3.0187369270962E-10
TAL1 - MBD2	3.17351200873617E-10	ATF5 - STAT6	7.23017423709393E-10	TSC22D1 - SATB1	1.5716600243465E-10	ELF1 - MXD1	6.12273565181454E-10	TFCP2 - TAL1	3.00934138719455E-10
MBD2 - TAL1	3.17351200873617E-10	STAT6 - ATF5	7.23017423709393E-10	SATB1 - TSC22D1	1.5716600243465E-10	MXD1 - ELF1	6.12273565181454E-10	TAL1 - TFCP2	3.00934138719455E-10
JUND - RLF	3.16351417284366E-10	SATB1 - HMGB3	7.18206105698727E-10	TSC22D1 - HMGB3	1.5680319542799E-10	GTF2IRD2 - PLEK	6.11182215948247E-10	JUND - GFI1B	3.00194369362572E-10
RLF - JUND	3.16351417284366E-10	HMGB3 - SATB1	7.18206105698727E-10	HMGB3 - TSC22D1	1.5680319542799E-10	PLEK - GTF2IRD2	6.11182215948247E-10	GFI1B - JUND	3.00194369362572E-10
ZNF581 - RUNX1	3.15487275193149E-10	GATA2 - RERE	7.14500514309435E-10	PLEK - SNAPC4	1.55559815029349E-10	TSC22D1 - SATB1	6.09311601174056E-10	RUNX1 - FLI1	2.99349017796047E-10
RUNX1 - ZNF581	3.15487275193149E-10	RERE - GATA2	7.14500514309435E-10	SNAPC4 - PLEK	1.55559815029349E-10	SATB1 - TSC22D1	6.09311601174056E-10	FLI1 - RUNX1	2.99349017796047E-10
TAL1 - ZNF48	3.14176157312218E-10	GATA2 - STAT2	7.10956571392529E-10	ZNF587 - ATF5	1.53612192410613E-10	MBD3 - STAT3	6.08609385110981E-10	KLF13 - FOXP1	2.99075181287023E-10
ZNF48 - TAL1	3.14176157312218E-10	STAT2 - GATA2	7.10956571392529E-10	ATF5 - ZNF587	1.53612192410613E-10	STAT3 - MBD3	6.08609385110981E-10	FOXP1 - KLF13	2.99075181287023E-10
GATA2 - TCF3	3.11265652142012E-10	GATA2 - DEAF1	7.10891900901345E-10	NFE2 - MEF2D	1.5359821747829E-10	MBD3 - ETV6	6.0793398093395E-10	HOXA10 - PLEK	2.9893484909671E-10
TCF3 - GATA2	3.11265652142012E-10	DEAF1 - GATA2	7.10891900901345E-10	MEF2D - NFE2	1.5359821747829E-10	ETV6 - MBD3	6.0793398093395E-10	PLEK - HOXA10	2.9893484909671E-10
RUNX1 - ZNF394	3.07655040332477E-10	PLEK - WT1	7.0886690961558E-10	JUND - ZKSCAN4	1.53154475213135E-10	PLEK - ARID5A	6.05337724390864E-10	TAL1 - STAT3	2.98634172946066E-10
ZNF394 - RUNX1	3.07655040332477E-10	WT1 - PLEK	7.0886690961558E-10	ZKSCAN4 - JUND	1.53154475213135E-10	ARID5A - PLEK	6.05337724390864E-10	STAT3 - TAL1	2.98634172946066E-10
ELF1 - SNAPC4	3.06794922799725E-10	TSC22D1 - TCF3	7.04217517633055E-10	MEF2D - HMGB3	1.52451398727216E-10	HMGB3 - TSC22D1	6.02929817183906E-10	RUNX1 - ZBTB14	2.96467211891027E-10
SNAPC4 - ELF1	3.06794922799725E-10	TCF3 - TSC22D1	7.04217517633055E-10	HMGB3 - MEF2D	1.52451398727216E-10	TSC22D1 - HMGB3	6.02929817183906E-10	ZBTB14 - RUNX1	2.96467211891027E-10
KLF12 - RUNX1	3.05265590583304E-10	STAT3 - TSC22D1	7.00560554012242E-10	FOXP1 - LYL1	1.51332918418845E-10	PLEK - TFCP2	5.95386628887695E-10	TAL1 - JUND	2.94558155644609E-10
RUNX1 - KLF12	3.05265590583304E-10	TSC22D1 - STAT3	7.00560554012242E-10	LYL1 - FOXP1	1.51332918418845E-10	TFCP2 - PLEK	5.95386628887695E-10	JUND - TAL1	2.94558155644609E-10
KLF1 - GFI1	3.04582664645281E-10	MBD2 - MEF2C	6.97379931580144E-10	ZNF394 - HMGB3	1.49594614473614E-10	ZNF530 - PLEK	5.93562365924782E-10	TSC22D1 - MEF2C	2.92420004877059E-10
GFI1 - KLF1	3.04582664645281E-10	MEF2C - MBD2	6.97379931580144E-10	HMGB3 - ZNF394	1.49594614473614E-10	PLEK - ZNF530	5.93562365924782E-10	MEF2C - TSC22D1	2.92420004877059E-10
LYL1 - PLEK	3.04242603332838E-10	ID2 - HMGB3	6.85863921212615E-10	NFE2 - SPI1	1.48686313261592E-10	ATF5 - CUX1	5.93102067458773E-10	RUNX1 - ID2	2.91942053864958E-10
PLEK - LYL1	3.04242603332838E-10	HMGB3 - ID2	6.85863921212615E-10	SPI1 - NFE2	1.48686313261592E-10	CUX1 - ATF5	5.93102067458773E-10	ID2 - RUNX1	2.91942053864958E-10
FLI1 - MEF2C	3.0269761697177E-10	MBD3 - MEF2C	6.82490841619199E-10	MEF2C - TFCP2	1.48373729969009E-10	MEF2C - TFCP2	5.92293047940729E-10	NFE2 - HHEX	2.9169305859611E-10
MEF2C - FLI1	3.0269761697177E-10	MEF2C - MBD3	6.82490841619199E-10	TFCP2 - MEF2C	1.48373729969009E-10	TFCP2 - MEF2C	5.92293047940729E-10	HHEX - NFE2	2.9169305859611E-10
ERG - TSC22D1	2.97565527773713E-10	HMGB3 - ZFPM1	6.81682266190364E-10	NFE2 - TAL1	1.47016870899463E-10	ZNF426 - LYL1	5.86865889218302E-10	CEBPA - ZNF740	2.89709978229524E-10
TSC22D1 - ERG	2.97565527773713E-10	ZFPM1 - HMGB3	6.81682266190364E-10	TAL1 - NFE2	1.47016870899463E-10	LYL1 - ZNF426	5.86865889218302E-10	ZNF740 - CEBPA	2.89709978229524E-10
SATB1 - ATF5	2.9566865622499E-10	MBD2 - NFE2	6.73959277275316E-10	PBX1 - FOXP1	1.4664060243863E-10	CREBRF - HMGB3	5.86210024966505E-10	GATA2 - ARID5A	2.87276036292639E-10
ATF5 - SATB1	2.9566865622499E-10	NFE2 - MBD2	6.73959277275316E-10	FOXP1 - PBX1	1.4664060243863E-10	HMGB3 - CREBRF	5.86210024966505E-10	ARID5A - GATA2	2.87276036292639E-10
PLEK - RERE	2.95080876400178E-10	ZNF48 - RUNX1	6.72146338587254E-10	RUNX1 - ZNF581	1.46546427770566E-10	ZNF48 - GATA1	5.77652370381543E-10	FOXP1 - STAT2	2.86511619984609E-10
RERE - PLEK	2.95080876400178E-10	RUNX1 - ZNF48	6.72146338587254E-10	ZNF581 - RUNX1	1.46546427770566E-10	GATA1 - ZNF48	5.77652370381543E-10	STAT2 - FOXP1	2.86511619984609E-10
ATF5 - MEIS1	2.9394370271163E-10	TAL1 - KLF13	6.71975419752613E-10	TFCP2 - TSC22D1	1.4474757503713E-10	MYCN - GATA2	5.76203806890163E-10	ZNF888 - JUND	2.85847429060127E-10
MEIS1 - ATF5	2.9394370271163E-10	KLF13 - TAL1	6.71975419752613E-10	TSC22D1 - TFCP2	1.4474757503713E-10	GATA2 - MYCN	5.76203806890163E-10	JUND - ZNF888	2.85847429060127E-10
CUX1 - TSC22D1	2.93613466872955E-10	HMGB3 - E2F4	6.7008981696759E-10	GATA2 - ZNF335	1.42542602721285E-10	ETV6 - FOXP1	5.75822722836961E-10	MEIS1 - RUNX1	2.8507482485729E-10
TSC22D1 - CUX1	2.93613466872955E-10	E2F4 - HMGB3	6.7008981696759E-10	ZNF335 - GATA2	1.42542602721285E-10	FOXP1 - ETV6	5.75822722836961E-10	RUNX1 - MEIS1	2.8507482485729E-10
ATF5 - GFI1	2.92945695479219E-10	NFE2 - SOX4	6.68533173264763E-10	GATA1 - RERE	1.42215669796109E-10	MYCN - JUND	5.75183289885928E-10	ZNF740 - MEF2C	2.8081567626792E-10
GFI1 - ATF5	2.92945695479219E-10	SOX4 - NFE2	6.68533173264763E-10	RERE - GATA1	1.42215669796109E-10	JUND - MYCN	5.75183289885928E-10	MEF2C - ZNF740	2.8081567626792E-10
GATA1 - HLF	2.9115451716244E-10	JUND - SOX4	6.64290955576519E-10	MBD3 - RLF	1.42071882036632E-10	HMGB3 - HHEX	5.74184366719521E-10	ELF1 - ZBTB4	2.78859074720472E-10
HLF - GATA1	2.9115451716244E-10	SOX4 - JUND	6.64290955576519E-10	RLF - MBD3	1.42071882036632E-10	HHEX - HMGB3	5.74184366719521E-10	ZBTB4 - ELF1	2.78859074720472E-10
CUX1 - MBD3	2.90330343100109E-10	FOXP1 - SATB1	6.62854382493805E-10	FOXP1 - NME2	1.38868416765803E-10	ZNF888 - GATA2	5.74115921470053E-10	GATA1 - HMGB3	2.7839278105013E-10
MBD3 - CUX1	2.90330343100109E-10	SATB1 - FOXP1	6.62854382493805E-10	NME2 - FOXP1	1.38868416765803E-10	GATA2 - ZNF888	5.74115921470053E-10	HMGB3 - GATA1	2.7839278105013E-10
CAMTA2 - JUND	2.89985813139992E-10	ETV6 - TSC22D1	6.56788179398404E-10	HMGB3 - TAL1	1.37998348859192E-10	TAL1 - ZFPM1	5.7331689395923E-10	TAL1 - MLX	2.78296719002924E-10
JUND - CAMTA2	2.89985813139992E-10	TSC22D1 - ETV6	6.56788179398404E-10	TAL1 - HMGB3	1.37998348859192E-10	ZFPM1 - TAL1	5.7331689395923E-10	MLX - TAL1	2.78296719002924E-10
GFI1 - FOXP1	2.89815449416864E-10	CUX1 - KLF1	6.50953346781336E-10	ID2 - JUND	1.37774819330971E-10	NME2 - PLEK	5.71980907082548E-10	E2F4 - CEBPA	2.77974976370388E-10
FOXP1 - GFI1	2.89815449416864E-10	KLF1 - CUX1	6.50953346781336E-10	JUND - ID2	1.37774819330971E-10	PLEK - NME2	5.71980907082548E-10	CEBPA - E2F4	2.77974976370388E-10
KLF12 - GATA1	2.8841248833622E-10	SNAPC4 - TAL1	6.43889497276007E-10	ELF1 - GLMP	1.3750818539382E-10	ZNF335 - PLEK	5.6842203166596E-10	PRDM1 - GATA2	2.7770299948493E-10
GATA1 - KLF12	2.8841248833622E-10	TAL1 - SNAPC4	6.43889497276007E-10	GLMP - ELF1	1.3750818539382E-10	PLEK - ZNF335	5.6842203166596E-10	GATA2 - PRDM1	2.7770299948493E-10
PLEK - SMAD6	2.86604601162921E-10	HMGB3 - MEF2D	6.42779829362894E-10	HOXB4 - GATA2	1.3673015497595E-10	MEF2C - HMGB3	5.67689284469708E-10	TCF3 - RUNX1	2.76908856955416E-10
SMAD6 - PLEK	2.86604601162921E-10	MEF2D - HMGB3	6.42779829362894E-10	GATA2 - HOXB4	1.3673015497595E-10	HMGB3 - MEF2C	5.67689284469708E-10	RUNX1 - TCF3	2.76908856955416E-10
KLF12 - TAL1	2.86263179827273E-10	STAT3 - LYL1	6.42267294903576E-10	HMGB3 - JUND	1.36676739370678E-10	HLF - PLEK	5.66739266627536E-10	HHEX - RUNX1	2.76437123192252E-10
TAL1 - KLF12	2.86263179827273E-10	LYL1 - STAT3	6.42267294903576E-10	JUND - HMGB3	1.36676739370678E-10	PLEK - HLF	5.66739266627536E-10	RUNX1 - HHEX	2.76437123192252E-10
GATA2 - NRF1	2.85457241178122E-10	SOX4 - STAT3	6.36951158483612E-10	GATA2 - MBD3	1.36291603003436E-10	TAL1 - SLC2A4RG	5.64152780047067E-10	STAT2 - JUND	2.76370870633258E-10
NRF1 - GATA2	2.85457241178122E-10	STAT3 - SOX4	6.36951158483612E-10	MBD3 - GATA2	1.36291603003436E-10	SLC2A4RG - TAL1	5.64152780047067E-10	JUND - STAT2	2.76370870633258E-10
MEF2D - TAL1	2.85187540249865E-10	ID2 - FOXP1	6.36428632017072E-10	DEAF1 - JUND	1.35842961879185E-10	CEBPA - FLI1	5.57634161069132E-10	GATA1 - FOSL2	2.75711536934509E-10
TAL1 - MEF2D	2.85187540249865E-10	FOXP1 - ID2	6.36428632017072E-10	JUND - DEAF1	1.35842961879185E-10	FLI1 - CEBPA	5.57634161069132E-10	FOSL2 - GATA1	2.75711536934509E-10
HLF - NFE2	2.84321399757204E-10	MXD1 - GATA2	6.2791694066533E-10	FLI1 - PLEK	1.35144312407576E-10	KLF1 - TAL1	5.56776014182248E-10	MBD2 - CUX1	2.75483025280465E-10
NFE2 - HLF	2.84321399757204E-10	GATA2 - MXD1	6.2791694066533E-10	PLEK - FLI1	1.35144312407576E-10	TAL1 - KLF1	5.56776014182248E-10	CUX1 - MBD2	2.75483025280465E-10
TFCP2 - E2F4	2.81003859070594E-10	SATB1 - MEF2C	6.22624840573849E-10	TCF3 - RUNX1	1.34190200618001E-10	JUND - HHEX	5.55967938353774E-10	MEIS1 - ZNF394	2.75128364535249E-10
E2F4 - TFCP2	2.81003859070594E-10	MEF2C - SATB1	6.22624840573849E-10	RUNX1 - TCF3	1.34190200618001E-10	HHEX - JUND	5.55967938353774E-10	ZNF394 - MEIS1	2.75128364535249E-10
ZNF641 - FOXP1	2.77469269782671E-10	GATA2 - FOSL2	6.2127236688525E-10	PLEK - HLX	1.32961114340802E-10	FLI1 - GATA1	5.52093204486681E-10	TFCP2 - TSC22D1	2.74325478999415E-10
FOXP1 - ZNF641	2.77469269782671E-10	FOSL2 - GATA2	6.2127236688525E-10	HLX - PLEK	1.32961114340802E-10	GATA1 - FLI1	5.52093204486681E-10	TSC22D1 - TFCP2	2.74325478999415E-10
HMGB3 - FOSL2	2.75491657264482E-10	HMGB3 - ARID5A	6.18853579492651E-10	ZNF48 - TAL1	1.32558103382863E-10	GATA2 - SMAD6	5.47897838210076E-10	CAMTA2 - JUND	2.73208816681247E-10
FOSL2 - HMGB3	2.75491657264482E-10	ARID5A - HMGB3	6.18853579492651E-10	TAL1 - ZNF48	1.32558103382863E-10	SMAD6 - GATA2	5.47897838210076E-10	JUND - CAMTA2	2.73208816681247E-10
STAT3 - DEAF1	2.75174522057498E-10	TAL1 - THAP7	6.16931006280908E-10	MEIS1 - ATF5	1.31451183271736E-10	KLF12 - GATA1	5.47263068195747E-10	GFI1 - JUND	2.71633465720456E-10
DEAF1 - STAT3	2.75174522057498E-10	THAP7 - TAL1	6.16931006280908E-10	ATF5 - MEIS1	1.31451183271736E-10	GATA1 - KLF12	5.47263068195747E-10	JUND - GFI1	2.71633465720456E-10
JUND - TAL1	2.72349781615944E-10	STAT6 - FLI1	6.15614448307156E-10	TSC22D1 - GFI1	1.31043190187974E-10	HMGB3 - NFIL3	5.46796607991951E-10	STAT3 - ETV6	2.71244415817051E-10
TAL1 - JUND	2.72349781615944E-10	FLI1 - STAT6	6.15614448307156E-10	GFI1 - TSC22D1	1.31043190187974E-10	NFIL3 - HMGB3	5.46796607991951E-10	ETV6 - STAT3	2.71244415817051E-10
GATA1 - MEF2C	2.69332334212891E-10	PBX1 - TSC22D1	6.1377336546542E-10	ZNF516 - JUND	1.28374283425714E-10	TAL1 - MBD3	5.4077592404056E-10	NRF1 - ELF1	2.70389016732153E-10
MEF2C - GATA1	2.69332334212891E-10	TSC22D1 - PBX1	6.1377336546542E-10	JUND - ZNF516	1.28374283425714E-10	MBD3 - TAL1	5.4077592404056E-10	ELF1 - NRF1	2.70389016732153E-10
GLMP - PLEK	2.6744323422534E-10	HLF - GATA2	6.11897199576106E-10	HHEX - ATF5	1.27952273776266E-10	MBD2 - NFE2	5.40723688047251E-10	TAL1 - RLF	2.6753926851697E-10
PLEK - GLMP	2.6744323422534E-10	GATA2 - HLF	6.11897199576106E-10	ATF5 - HHEX	1.27952273776266E-10	NFE2 - MBD2	5.40723688047251E-10	RLF - TAL1	2.6753926851697E-10
SPI1 - TSC22D1	2.65975019786424E-10	KLF1 - SATB1	6.06104388900519E-10	ELF1 - ERG	1.27508864578019E-10	FOSL2 - GATA1	5.39962796697324E-10	TAL1 - HLF	2.66029975826143E-10
TSC22D1 - SPI1	2.65975019786424E-10	SATB1 - KLF1	6.06104388900519E-10	ERG - ELF1	1.27508864578019E-10	GATA1 - FOSL2	5.39962796697324E-10	HLF - TAL1	2.66029975826143E-10
DEAF1 - ERG	2.5890437016507E-10	MBD3 - RUNX1	5.97951022029974E-10	GATA2 - KLF13	1.2698088414087E-10	FOXP1 - GFI1B	5.36767574832453E-10	RLF - E2F4	2.63364385855169E-10
ERG - DEAF1	2.5890437016507E-10	RUNX1 - MBD3	5.97951022029974E-10	KLF13 - GATA2	1.2698088414087E-10	GFI1B - FOXP1	5.36767574832453E-10	E2F4 - RLF	2.63364385855169E-10
SOX4 - RUNX1	2.57164678441058E-10	ZFPM1 - MEF2C	5.90279825019024E-10	SOX4 - ELF1	1.2609606414582E-10	SLC2A4RG - JUND	5.35248956268219E-10	LYL1 - GATA1	2.630231032974E-10
RUNX1 - SOX4	2.57164678441058E-10	MEF2C - ZFPM1	5.90279825019024E-10	ELF1 - SOX4	1.2609606414582E-10	JUND - SLC2A4RG	5.35248956268219E-10	GATA1 - LYL1	2.630231032974E-10
E2F4 - ETV6	2.56050902702754E-10	GFI1 - NFE2	5.87444370925283E-10	FOXP1 - ZNF394	1.25904273118316E-10	TAL1 - HHEX	5.3519849663175E-10	MEF2C - SPI1	2.60704791088529E-10
ETV6 - E2F4	2.56050902702754E-10	NFE2 - GFI1	5.87444370925283E-10	ZNF394 - FOXP1	1.25904273118316E-10	HHEX - TAL1	5.3519849663175E-10	SPI1 - MEF2C	2.60704791088529E-10
SP2 - GATA2	2.5535146219724E-10	PLEK - GFI1	5.8614668674295E-10	JUND - SOX4	1.25681798301969E-10	TAL1 - FOSL2	5.3155563284335E-10	GFI1 - NFE2	2.6049182255683E-10
GATA2 - SP2	2.5535146219724E-10	GFI1 - PLEK	5.8614668674295E-10	SOX4 - JUND	1.25681798301969E-10	FOSL2 - TAL1	5.3155563284335E-10	NFE2 - GFI1	2.6049182255683E-10
JUND - MYCN	2.55242244007192E-10	TSC22D1 - MXD1	5.85409221098843E-10	ZNF641 - PLEK	1.24579707660999E-10	KLF1 - MEF2C	5.30341603965923E-10	LYL1 - MLX	2.60250293537823E-10
MYCN - JUND	2.55242244007192E-10	MXD1 - TSC22D1	5.85409221098843E-10	PLEK - ZNF641	1.24579707660999E-10	MEF2C - KLF1	5.30341603965923E-10	MLX - LYL1	2.60250293537823E-10
LYL1 - CREBRF	2.54355037032639E-10	ZNF48 - HMGB3	5.85273940423292E-10	CUX1 - TCF3	1.2398621018761E-10	NFE2 - HLF	5.29904897739186E-10	RUNX1 - KLF16	2.59704979743702E-10
CREBRF - LYL1	2.54355037032639E-10	HMGB3 - ZNF48	5.85273940423292E-10	TCF3 - CUX1	1.2398621018761E-10	HLF - NFE2	5.29904897739186E-10	KLF16 - RUNX1	2.59704979743702E-10
CEBPA - FLI1	2.49254145101574E-10	STAT3 - GATA1	5.7843130285562E-10	MYCN - TAL1	1.21999646496285E-10	HOXB4 - PLEK	5.24124188494568E-10	HHEX - E2F4	2.59294502535923E-10
FLI1 - CEBPA	2.49254145101574E-10	GATA1 - STAT3	5.7843130285562E-10	TAL1 - MYCN	1.21999646496285E-10	PLEK - HOXB4	5.24124188494568E-10	E2F4 - HHEX	2.59294502535923E-10
GATA2 - HOXB4	2.46159370664856E-10	GATA1 - FLI1	5.74291947330607E-10	CREBRF - MBD3	1.21266829911093E-10	RUNX1 - KLF1	5.22114795842299E-10	GFI1 - ELF1	2.58860072266387E-10
HOXB4 - GATA2	2.46159370664856E-10	FLI1 - GATA1	5.74291947330607E-10	MBD3 - CREBRF	1.21266829911093E-10	KLF1 - RUNX1	5.22114795842299E-10	ELF1 - GFI1	2.58860072266387E-10
FLI1 - STAT6	2.44162162710282E-10	TAL1 - RERE	5.70706593094883E-10	FOS - JUND	1.21242738071459E-10	HLF - GATA1	5.16612308487652E-10	SMAD6 - RUNX1	2.58276067199859E-10
STAT6 - FLI1	2.44162162710282E-10	RERE - TAL1	5.70706593094883E-10	JUND - FOS	1.21242738071459E-10	GATA1 - HLF	5.16612308487652E-10	RUNX1 - SMAD6	2.58276067199859E-10
CREBRF - ATF5	2.4225996209104E-10	JUND - CEBPA	5.69238267633665E-10	JUND - ZNF263	1.19076554172537E-10	ATF5 - MEIS1	5.11101438949169E-10	NME2 - PLEK	2.57268872871919E-10
ATF5 - CREBRF	2.4225996209104E-10	CEBPA - JUND	5.69238267633665E-10	ZNF263 - JUND	1.19076554172537E-10	MEIS1 - ATF5	5.11101438949169E-10	PLEK - NME2	2.57268872871919E-10
PLEK - KLF16	2.39652714340011E-10	HOXA10 - GATA2	5.68207647599905E-10	MEF2D - JUND	1.18457327280552E-10	SP2 - GATA2	5.01743813163813E-10	SLC2A4RG - GATA1	2.56109883300937E-10
KLF16 - PLEK	2.39652714340011E-10	GATA2 - HOXA10	5.68207647599905E-10	JUND - MEF2D	1.18457327280552E-10	GATA2 - SP2	5.01743813163813E-10	GATA1 - SLC2A4RG	2.56109883300937E-10
GATA1 - SLC2A4RG	2.38918024253465E-10	PLEK - ZNF697	5.66121538536635E-10	ATF5 - SLC2A4RG	1.17946430400195E-10	JUND - MXD1	5.01056807156175E-10	GFI1 - MEF2C	2.55480081534643E-10
SLC2A4RG - GATA1	2.38918024253465E-10	ZNF697 - PLEK	5.66121538536635E-10	SLC2A4RG - ATF5	1.17946430400195E-10	MXD1 - JUND	5.01056807156175E-10	MEF2C - GFI1	2.55480081534643E-10
ZNF516 - TAL1	2.38033981414532E-10	RLF - TAL1	5.65624158621603E-10	RUNX1 - GATA1	1.1654158194041E-10	STAT2 - TAL1	5.00742447506752E-10	ETV6 - ZNF740	2.53878917888528E-10
TAL1 - ZNF516	2.38033981414532E-10	TAL1 - RLF	5.65624158621603E-10	GATA1 - RUNX1	1.1654158194041E-10	TAL1 - STAT2	5.00742447506752E-10	ZNF740 - ETV6	2.53878917888528E-10
HMGB3 - LYL1	2.37657588053608E-10	GFI1B - KLF1	5.61115820474356E-10	HOXA10 - PLEK	1.16523637960775E-10	ZNF641 - TAL1	5.00195662667125E-10	HMGB3 - ZBTB14	2.5387877911065E-10
LYL1 - HMGB3	2.37657588053608E-10	KLF1 - GFI1B	5.61115820474356E-10	PLEK - HOXA10	1.16523637960775E-10	TAL1 - ZNF641	5.00195662667125E-10	ZBTB14 - HMGB3	2.5387877911065E-10
GATA2 - SMAD6	2.36742930814771E-10	TFCP2 - FOXP1	5.56292678588477E-10	MXD1 - FOXP1	1.15529662225722E-10	RUNX1 - SOX4	4.99288166366796E-10	SLC2A4RG - PLEK	2.51685255969747E-10
SMAD6 - GATA2	2.36742930814771E-10	FOXP1 - TFCP2	5.56292678588477E-10	FOXP1 - MXD1	1.15529662225722E-10	SOX4 - RUNX1	4.99288166366796E-10	PLEK - SLC2A4RG	2.51685255969747E-10
ZNF48 - FLI1	2.35858527153354E-10	STAT6 - HMGB3	5.52820955679323E-10	GATA2 - ZNF697	1.14735811129751E-10	PLEK - SLC2A4RG	4.99261354480751E-10	ID2 - HMGB3	2.48607467945305E-10
FLI1 - ZNF48	2.35858527153354E-10	HMGB3 - STAT6	5.52820955679323E-10	ZNF697 - GATA2	1.14735811129751E-10	SLC2A4RG - PLEK	4.99261354480751E-10	HMGB3 - ID2	2.48607467945305E-10
GATA1 - ELF1	2.34577218760634E-10	MXD1 - ATF5	5.49700396312858E-10	NFE2 - MEF2C	1.14629444825098E-10	KLF12 - HMGB3	4.97965502166409E-10	ELF1 - THAP7	2.4733062820026E-10
ELF1 - GATA1	2.34577218760634E-10	ATF5 - MXD1	5.49700396312858E-10	MEF2C - NFE2	1.14629444825098E-10	HMGB3 - KLF12	4.97965502166409E-10	THAP7 - ELF1	2.4733062820026E-10
ZNF236 - PLEK	2.34189695413889E-10	TSC22D1 - ID2	5.43885214643325E-10	LYL1 - MYCN	1.14616677260315E-10	ZNF587 - GATA2	4.97586249981197E-10	ZNF530 - JUND	2.44319814379779E-10
PLEK - ZNF236	2.34189695413889E-10	ID2 - TSC22D1	5.43885214643325E-10	MYCN - LYL1	1.14616677260315E-10	GATA2 - ZNF587	4.97586249981197E-10	JUND - ZNF530	2.44319814379779E-10
MEF2D - ATF5	2.33724206655239E-10	ATF5 - MEIS1	5.43882716641519E-10	FOXP1 - FOS	1.13560098824461E-10	CREBRF - TAL1	4.95749552520408E-10	DEAF1 - ERG	2.43962655632757E-10
ATF5 - MEF2D	2.33724206655239E-10	MEIS1 - ATF5	5.43882716641519E-10	FOS - FOXP1	1.13560098824461E-10	TAL1 - CREBRF	4.95749552520408E-10	ERG - DEAF1	2.43962655632757E-10
SLC2A4RG - TAL1	2.32537461508642E-10	FLI1 - MBD3	5.38056377230589E-10	ELF1 - HHEX	1.13197298756695E-10	KLF12 - TAL1	4.95316010429292E-10	ZNF641 - FOXP1	2.43314368653103E-10
TAL1 - SLC2A4RG	2.32537461508642E-10	MBD3 - FLI1	5.38056377230589E-10	HHEX - ELF1	1.13197298756695E-10	TAL1 - KLF12	4.95316010429292E-10	FOXP1 - ZNF641	2.43314368653103E-10
TFCP2 - PLEK	2.3197417597931E-10	GATA1 - GFI1B	5.35595623407659E-10	STAT3 - MBD2	1.12582936029337E-10	GATA2 - MLX	4.94981944321182E-10	SOX4 - FOXP1	2.40826525388371E-10
PLEK - TFCP2	2.3197417597931E-10	GFI1B - GATA1	5.35595623407659E-10	MBD2 - STAT3	1.12582936029337E-10	MLX - GATA2	4.94981944321182E-10	FOXP1 - SOX4	2.40826525388371E-10
HMGB3 - KLF12	2.31615823742537E-10	JUND - MBD2	5.33657784629327E-10	LYL1 - HHEX	1.12525891382553E-10	FLI1 - GFI1B	4.9271137170237E-10	SOX4 - RUNX1	2.4057780767528E-10
KLF12 - HMGB3	2.31615823742537E-10	MBD2 - JUND	5.33657784629327E-10	HHEX - LYL1	1.12525891382553E-10	GFI1B - FLI1	4.9271137170237E-10	RUNX1 - SOX4	2.4057780767528E-10
SATB1 - LYL1	2.31509866832624E-10	HHEX - FLI1	5.33653510270682E-10	HLX - JUND	1.11790555978875E-10	SOX4 - NFE2	4.90743223835466E-10	SP2 - FOXP1	2.40168607223978E-10
LYL1 - SATB1	2.31509866832624E-10	FLI1 - HHEX	5.33653510270682E-10	JUND - HLX	1.11790555978875E-10	NFE2 - SOX4	4.90743223835466E-10	FOXP1 - SP2	2.40168607223978E-10
ATF5 - STAT3	2.31257568650278E-10	ZFPM1 - ELF1	5.32754118598433E-10	TSC22D1 - SPI1	1.11700662608349E-10	ELF1 - GFI1B	4.90274376652167E-10	KLF1 - GFI1	2.39516323441436E-10
STAT3 - ATF5	2.31257568650278E-10	ELF1 - ZFPM1	5.32754118598433E-10	SPI1 - TSC22D1	1.11700662608349E-10	GFI1B - ELF1	4.90274376652167E-10	GFI1 - KLF1	2.39516323441436E-10
ETV6 - TFCP2	2.29024035847125E-10	STAT3 - MBD2	5.29957189243646E-10	RUNX1 - KLF12	1.11041960348945E-10	TSC22D1 - MEF2C	4.87669848947547E-10	MXD1 - ETV6	2.36412889265125E-10
TFCP2 - ETV6	2.29024035847125E-10	MBD2 - STAT3	5.29957189243646E-10	KLF12 - RUNX1	1.11041960348945E-10	MEF2C - TSC22D1	4.87669848947547E-10	ETV6 - MXD1	2.36412889265125E-10
CEBPA - RUNX1	2.27284802090111E-10	HHEX - MEF2C	5.29883137367904E-10	RERE - RUNX1	1.09368021583567E-10	STAT6 - TAL1	4.8737736069171E-10	GTF2IRD2 - GATA2	2.35946789883812E-10
RUNX1 - CEBPA	2.27284802090111E-10	MEF2C - HHEX	5.29883137367904E-10	RUNX1 - RERE	1.09368021583567E-10	TAL1 - STAT6	4.8737736069171E-10	GATA2 - GTF2IRD2	2.35946789883812E-10
CUX1 - RUNX1	2.26439089701103E-10	HLF - TAL1	5.29713661823195E-10	GATA1 - SLC2A4RG	1.09178152629674E-10	JUND - STAT6	4.86897466789316E-10	TAL1 - SNAPC4	2.33950914196868E-10
RUNX1 - CUX1	2.26439089701103E-10	TAL1 - HLF	5.29713661823195E-10	SLC2A4RG - GATA1	1.09178152629674E-10	STAT6 - JUND	4.86897466789316E-10	SNAPC4 - TAL1	2.33950914196868E-10
GFI1 - PLEK	2.25149163202154E-10	TCF3 - ETV6	5.25994192646095E-10	MBD2 - MBD3	1.09083360400053E-10	PLEK - ZNF697	4.83006301621458E-10	STAT3 - MBD3	2.3341609201033E-10
PLEK - GFI1	2.25149163202154E-10	ETV6 - TCF3	5.25994192646095E-10	MBD3 - MBD2	1.09083360400053E-10	ZNF697 - PLEK	4.83006301621458E-10	MBD3 - STAT3	2.3341609201033E-10
PLEK - ZNF641	2.25001586806606E-10	DEAF1 - JUND	5.25041787824421E-10	FOXP1 - CREBRF	1.08168557444444E-10	ZNF48 - FLI1	4.7918857770668E-10	FOSL2 - TAL1	2.33222552381562E-10
ZNF641 - PLEK	2.25001586806606E-10	JUND - DEAF1	5.25041787824421E-10	CREBRF - FOXP1	1.08168557444444E-10	FLI1 - ZNF48	4.7918857770668E-10	TAL1 - FOSL2	2.33222552381562E-10
GATA2 - THAP2	2.2392143694816E-10	HHEX - RUNX1	5.2385917825859E-10	STAT3 - CUX1	1.0774550696091E-10	NRF1 - GATA2	4.77348494065666E-10	HMGB3 - ZBTB4	2.32434307911866E-10
THAP2 - GATA2	2.2392143694816E-10	RUNX1 - HHEX	5.2385917825859E-10	CUX1 - STAT3	1.0774550696091E-10	GATA2 - NRF1	4.77348494065666E-10	ZBTB4 - HMGB3	2.32434307911866E-10
CEBPA - MEF2C	2.23871254867447E-10	ERG - E2F4	5.23589838152816E-10	GATA2 - ZFPM1	1.07432181206679E-10	CREBRF - NFE2	4.77289985312268E-10	GATA2 - ZNF418	2.32392285970384E-10
MEF2C - CEBPA	2.23871254867447E-10	E2F4 - ERG	5.23589838152816E-10	ZFPM1 - GATA2	1.07432181206679E-10	NFE2 - CREBRF	4.77289985312268E-10	ZNF418 - GATA2	2.32392285970384E-10
MEIS1 - ELF1	2.22930493509743E-10	TAL1 - KLF16	5.21737264502775E-10	STAT6 - FLI1	1.07145979588719E-10	STAT3 - MEF2C	4.76077954836285E-10	ETV6 - ZBTB4	2.31256652716283E-10
ELF1 - MEIS1	2.22930493509743E-10	KLF16 - TAL1	5.21737264502775E-10	FLI1 - STAT6	1.07145979588719E-10	MEF2C - STAT3	4.76077954836285E-10	ZBTB4 - ETV6	2.31256652716283E-10
KLF12 - PLEK	2.22619533918333E-10	GATA1 - ID2	5.20776699541869E-10	GATA1 - ZNF888	1.0632511537878E-10	PLEK - CREBRF	4.7440146255795E-10	HHEX - ATF5	2.29769356319132E-10
PLEK - KLF12	2.22619533918333E-10	ID2 - GATA1	5.20776699541869E-10	ZNF888 - GATA1	1.0632511537878E-10	CREBRF - PLEK	4.7440146255795E-10	ATF5 - HHEX	2.29769356319132E-10
KLF16 - RUNX1	2.20556309327158E-10	ERG - HMGB3	5.17137499489451E-10	CREBRF - GATA1	1.06239329833446E-10	PBX1 - GATA2	4.72794858819015E-10	E2F4 - TFCP2	2.27330418378635E-10
RUNX1 - KLF16	2.20556309327158E-10	HMGB3 - ERG	5.17137499489451E-10	GATA1 - CREBRF	1.06239329833446E-10	GATA2 - PBX1	4.72794858819015E-10	TFCP2 - E2F4	2.27330418378635E-10
GATA2 - NR4A3	2.18970064302937E-10	TAL1 - ZNF48	5.17043574621567E-10	CEBPD - TAL1	1.06225549190153E-10	HLX - GATA2	4.72505978788007E-10	ETV6 - ZNF263	2.27068766567307E-10
NR4A3 - GATA2	2.18970064302937E-10	ZNF48 - TAL1	5.17043574621567E-10	TAL1 - CEBPD	1.06225549190153E-10	GATA2 - HLX	4.72505978788007E-10	ZNF263 - ETV6	2.27068766567307E-10
FOXP1 - CREBRF	2.17762252674447E-10	FLI1 - DEAF1	5.1599274852876E-10	RUNX1 - ZNF48	1.06040141945041E-10	CUX1 - TCF3	4.67998140241122E-10	TSC22D1 - MBD3	2.26341001496877E-10
CREBRF - FOXP1	2.17762252674447E-10	DEAF1 - FLI1	5.1599274852876E-10	ZNF48 - RUNX1	1.06040141945041E-10	TCF3 - CUX1	4.67998140241122E-10	MBD3 - TSC22D1	2.26341001496877E-10
ETV6 - DEAF1	2.17490331300141E-10	MBD3 - HMGB3	5.14499665094093E-10	NFE2 - CREBRF	1.04973710279843E-10	ETV6 - MLX	4.66759797479455E-10	RUNX1 - ZNF581	2.262315890178E-10
DEAF1 - ETV6	2.17490331300141E-10	HMGB3 - MBD3	5.14499665094093E-10	CREBRF - NFE2	1.04973710279843E-10	MLX - ETV6	4.66759797479455E-10	ZNF581 - RUNX1	2.262315890178E-10
JUND - MEF2D	2.17260320845014E-10	GFI1 - GATA1	5.12586029177697E-10	CAMTA2 - FOXP1	1.04276004497805E-10	DEAF1 - ERG	4.65709304453554E-10	ELF1 - MEIS1	2.25169868861563E-10
MEF2D - JUND	2.17260320845014E-10	GATA1 - GFI1	5.12586029177697E-10	FOXP1 - CAMTA2	1.04276004497805E-10	ERG - DEAF1	4.65709304453554E-10	MEIS1 - ELF1	2.25169868861563E-10
ELF1 - RUNX1	2.16775639105826E-10	PLEK - ZNF18	5.11059805585745E-10	IRF4 - PLEK	1.03959001129805E-10	PBX1 - ELF1	4.63629995506309E-10	ERG - ZNF394	2.23667570575792E-10
RUNX1 - ELF1	2.16775639105826E-10	ZNF18 - PLEK	5.11059805585745E-10	PLEK - IRF4	1.03959001129805E-10	ELF1 - PBX1	4.63629995506309E-10	ZNF394 - ERG	2.23667570575792E-10
FLI1 - GFI1B	2.16209619652297E-10	MEIS1 - GFI1B	5.05146535711987E-10	FLI1 - TCF3	1.03227718040166E-10	STAT3 - DEAF1	4.60338683838657E-10	TFCP2 - NFE2	2.23137383570382E-10
GFI1B - FLI1	2.16209619652297E-10	GFI1B - MEIS1	5.05146535711987E-10	TCF3 - FLI1	1.03227718040166E-10	DEAF1 - STAT3	4.60338683838657E-10	NFE2 - TFCP2	2.23137383570382E-10
HMGB3 - MEIS1	2.14591400204966E-10	GATA1 - SPI1	4.98447561003701E-10	KLF1 - SPI1	1.0300926084339E-10	GATA1 - TSC22D1	4.582599577585E-10	JUND - MYCN	2.22914506298189E-10
MEIS1 - HMGB3	2.14591400204966E-10	SPI1 - GATA1	4.98447561003701E-10	SPI1 - KLF1	1.0300926084339E-10	TSC22D1 - GATA1	4.582599577585E-10	MYCN - JUND	2.22914506298189E-10
NFE2 - ZNF426	2.14086054439733E-10	HMGB3 - MEIS1	4.98087959766025E-10	TAL1 - ZKSCAN4	1.02364380860642E-10	RUNX1 - STAT3	4.58220017485189E-10	ZNF516 - GATA1	2.19587334426841E-10
ZNF426 - NFE2	2.14086054439733E-10	MEIS1 - HMGB3	4.98087959766025E-10	ZKSCAN4 - TAL1	1.02364380860642E-10	STAT3 - RUNX1	4.58220017485189E-10	GATA1 - ZNF516	2.19587334426841E-10
MEF2C - ELF1	2.14040590806874E-10	PLEK - ZBTB14	4.97566488011358E-10	FOXP1 - DEAF1	1.022238543813E-10	RUNX1 - ERG	4.56277460259003E-10	ZNF587 - MEF2C	2.19356477426658E-10
ELF1 - MEF2C	2.14040590806874E-10	ZBTB14 - PLEK	4.97566488011358E-10	DEAF1 - FOXP1	1.022238543813E-10	ERG - RUNX1	4.56277460259003E-10	MEF2C - ZNF587	2.19356477426658E-10
NFIL3 - HMGB3	2.11905409885915E-10	GATA1 - RUNX1	4.9687809422494E-10	GATA1 - MYCN	1.02121859579807E-10	ZNF581 - RUNX1	4.55842030788745E-10	GATA2 - ZNF516	2.19300161363734E-10
HMGB3 - NFIL3	2.11905409885915E-10	RUNX1 - GATA1	4.9687809422494E-10	MYCN - GATA1	1.02121859579807E-10	RUNX1 - ZNF581	4.55842030788745E-10	ZNF516 - GATA2	2.19300161363734E-10
KLF13 - PLEK	2.11760678436868E-10	CEBPA - ATF5	4.95672336509045E-10	ATF5 - STAT3	1.01974262367577E-10	FLI1 - TCF3	4.50890325076614E-10	JUND - CUX1	2.18743703706004E-10
PLEK - KLF13	2.11760678436868E-10	ATF5 - CEBPA	4.95672336509045E-10	STAT3 - ATF5	1.01974262367577E-10	TCF3 - FLI1	4.50890325076614E-10	CUX1 - JUND	2.18743703706004E-10
JUND - MXD1	2.11352699230893E-10	ATF5 - TFCP2	4.94314422727626E-10	E2F4 - STAT6	1.01147208664276E-10	GFI1 - KLF1	4.50851439515176E-10	TSC22D1 - FLI1	2.17556445081257E-10
MXD1 - JUND	2.11352699230893E-10	TFCP2 - ATF5	4.94314422727626E-10	STAT6 - E2F4	1.01147208664276E-10	KLF1 - GFI1	4.50851439515176E-10	FLI1 - TSC22D1	2.17556445081257E-10
FOXP1 - ZBTB14	2.09991538047127E-10	MEF2C - DEAF1	4.93348528696203E-10	GATA1 - ZNF516	9.99979890559111E-11	ERG - TCF3	4.4841838575671E-10	ZNF394 - FLI1	2.17262971502485E-10
ZBTB14 - FOXP1	2.09991538047127E-10	DEAF1 - MEF2C	4.93348528696203E-10	ZNF516 - GATA1	9.99979890559111E-11	TCF3 - ERG	4.4841838575671E-10	FLI1 - ZNF394	2.17262971502485E-10
RUNX1 - STAT3	2.09201558853955E-10	SOX4 - MEF2C	4.92518303918388E-10	ZFPM1 - CEBPA	9.92823254164499E-11	MEF2D - JUND	4.47304193684772E-10	ZNF641 - RUNX1	2.16519260853865E-10
STAT3 - RUNX1	2.09201558853955E-10	MEF2C - SOX4	4.92518303918388E-10	CEBPA - ZFPM1	9.92823254164499E-11	JUND - MEF2D	4.47304193684772E-10	RUNX1 - ZNF641	2.16519260853865E-10
RUNX1 - ZNF516	2.08730449591243E-10	FOXP1 - ERG	4.90892104743068E-10	RLF - RUNX1	9.9123889651942E-11	FOSL2 - PLEK	4.4182965619477E-10	KLF12 - RUNX1	2.15436418704584E-10
ZNF516 - RUNX1	2.08730449591243E-10	ERG - FOXP1	4.90892104743068E-10	RUNX1 - RLF	9.9123889651942E-11	PLEK - FOSL2	4.4182965619477E-10	RUNX1 - KLF12	2.15436418704584E-10
ZFPM1 - PLEK	2.0859043659005E-10	KLF1 - NFE2	4.89097595757215E-10	FOXP1 - MYCN	9.86855389073504E-11	TFCP2 - TSC22D1	4.38091951604491E-10	MEIS1 - ATF5	2.13865689047132E-10
PLEK - ZFPM1	2.0859043659005E-10	NFE2 - KLF1	4.89097595757215E-10	MYCN - FOXP1	9.86855389073504E-11	TSC22D1 - TFCP2	4.38091951604491E-10	ATF5 - MEIS1	2.13865689047132E-10
FOXP1 - PBX1	2.08450048888587E-10	MEIS1 - NFE2	4.8664022811451E-10	SNAPC4 - FLI1	9.86799808533334E-11	JUND - SPI1	4.36179287133243E-10	MEF2C - ELF1	2.13065981524707E-10
PBX1 - FOXP1	2.08450048888587E-10	NFE2 - MEIS1	4.8664022811451E-10	FLI1 - SNAPC4	9.86799808533334E-11	SPI1 - JUND	4.36179287133243E-10	ELF1 - MEF2C	2.13065981524707E-10
TFCP2 - TSC22D1	2.05884018167346E-10	GATA2 - KLF13	4.86216567008313E-10	MYCN - NFE2	9.84813966486975E-11	HMGB3 - ZNF426	4.30745467072669E-10	ELF1 - STAT2	2.08915620913963E-10
TSC22D1 - TFCP2	2.05884018167346E-10	KLF13 - GATA2	4.86216567008313E-10	NFE2 - MYCN	9.84813966486975E-11	ZNF426 - HMGB3	4.30745467072669E-10	STAT2 - ELF1	2.08915620913963E-10
HMGB3 - SPI1	2.05708616807243E-10	STAT3 - ETV6	4.84379758525222E-10	FOXP1 - MBD3	9.80514072712602E-11	ZNF740 - ELF1	4.29387581046825E-10	GFI1 - GATA2	2.08870670759254E-10
SPI1 - HMGB3	2.05708616807243E-10	ETV6 - STAT3	4.84379758525222E-10	MBD3 - FOXP1	9.80514072712602E-11	ELF1 - ZNF740	4.29387581046825E-10	GATA2 - GFI1	2.08870670759254E-10
ZNF697 - GATA2	2.05480937820468E-10	CUX1 - E2F4	4.80143591552462E-10	ZNF426 - CEBPA	9.76833822163847E-11	HLF - HMGB3	4.25760288136345E-10	ZNF263 - CUX1	2.07031669585689E-10
GATA2 - ZNF697	2.05480937820468E-10	E2F4 - CUX1	4.80143591552462E-10	CEBPA - ZNF426	9.76833822163847E-11	HMGB3 - HLF	4.25760288136345E-10	CUX1 - ZNF263	2.07031669585689E-10
ZNF426 - LYL1	2.05417502452399E-10	GTF2IRD2 - PLEK	4.77191286485379E-10	LYL1 - RERE	9.7328305137534E-11	TFCP2 - FOXP1	4.24994289760505E-10	HMGB3 - THAP7	2.05387817864278E-10
LYL1 - ZNF426	2.05417502452399E-10	PLEK - GTF2IRD2	4.77191286485379E-10	RERE - LYL1	9.7328305137534E-11	FOXP1 - TFCP2	4.24994289760505E-10	THAP7 - HMGB3	2.05387817864278E-10
SOX4 - NFE2	2.04944575199484E-10	STAT3 - ATF5	4.76292005835433E-10	GFI1 - RUNX1	9.72073602167889E-11	PLEK - MLX	4.23580365227494E-10	ZNF641 - TAL1	2.04449221441472E-10
NFE2 - SOX4	2.04944575199484E-10	ATF5 - STAT3	4.76292005835433E-10	RUNX1 - GFI1	9.72073602167889E-11	MLX - PLEK	4.23580365227494E-10	TAL1 - ZNF641	2.04449221441472E-10
RLF - LYL1	2.03897634887262E-10	MEF2C - LYL1	4.75179839920514E-10	CUX1 - MBD2	9.65154969834181E-11	JUND - ID2	4.20880885698693E-10	ELF1 - ZFPM1	2.00197525224155E-10
LYL1 - RLF	2.03897634887262E-10	LYL1 - MEF2C	4.75179839920514E-10	MBD2 - CUX1	9.65154969834181E-11	ID2 - JUND	4.20880885698693E-10	ZFPM1 - ELF1	2.00197525224155E-10
NFE2 - RLF	2.03441610779898E-10	PLEK - ZNF888	4.74663031102551E-10	ZNF599 - RUNX1	9.6395634530122E-11	RUNX1 - CEBPA	4.1887943114105E-10	TAL1 - SPI1	1.99403674128185E-10
RLF - NFE2	2.03441610779898E-10	ZNF888 - PLEK	4.74663031102551E-10	RUNX1 - ZNF599	9.6395634530122E-11	CEBPA - RUNX1	4.1887943114105E-10	SPI1 - TAL1	1.99403674128185E-10
FOSL2 - JUND	2.03024944078756E-10	ETV6 - GFI1B	4.7438480921258E-10	ZNF581 - ELF1	9.56630191728536E-11	ZBTB4 - PLEK	4.09958622604734E-10	LYL1 - PLEK	1.99327387928605E-10
JUND - FOSL2	2.03024944078756E-10	GFI1B - ETV6	4.7438480921258E-10	ELF1 - ZNF581	9.56630191728536E-11	PLEK - ZBTB4	4.09958622604734E-10	PLEK - LYL1	1.99327387928605E-10
ERG - E2F4	2.01382618914003E-10	ZNF587 - TAL1	4.72634098525049E-10	ELF1 - MEF2C	9.51572778906673E-11	NFE2 - PBX1	4.09270645151949E-10	GATA2 - ZNF581	1.98924404726242E-10
E2F4 - ERG	2.01382618914003E-10	TAL1 - ZNF587	4.72634098525049E-10	MEF2C - ELF1	9.51572778906673E-11	PBX1 - NFE2	4.09270645151949E-10	ZNF581 - GATA2	1.98924404726242E-10
HMGB3 - RERE	1.99498140229792E-10	SNAPC4 - HMGB3	4.72387962080489E-10	ETV6 - TSC22D1	9.46219144704052E-11	ELF1 - ID2	4.08179684496801E-10	KLF16 - JUND	1.98244545779325E-10
RERE - HMGB3	1.99498140229792E-10	HMGB3 - SNAPC4	4.72387962080489E-10	TSC22D1 - ETV6	9.46219144704052E-11	ID2 - ELF1	4.08179684496801E-10	JUND - KLF16	1.98244545779325E-10
HMGB3 - ZNF740	1.98926236594232E-10	MBD3 - GATA1	4.69525307522645E-10	HHEX - HMGB3	9.39663555299397E-11	STAT3 - CEBPA	4.0764627784462E-10	ETV6 - ZNF236	1.97758948106141E-10
ZNF740 - HMGB3	1.98926236594232E-10	GATA1 - MBD3	4.69525307522645E-10	HMGB3 - HHEX	9.39663555299397E-11	CEBPA - STAT3	4.0764627784462E-10	ZNF236 - ETV6	1.97758948106141E-10
SOX4 - FOXP1	1.96518620820818E-10	SOX4 - TSC22D1	4.68696192967855E-10	HLX - TAL1	9.38676428252627E-11	STAT3 - ETV6	4.0626804698185E-10	LYL1 - CEBPA	1.97358934750369E-10
FOXP1 - SOX4	1.96518620820818E-10	TSC22D1 - SOX4	4.68696192967855E-10	TAL1 - HLX	9.38676428252627E-11	ETV6 - STAT3	4.0626804698185E-10	CEBPA - LYL1	1.97358934750369E-10
SATB1 - GFI1B	1.95066865438243E-10	GATA2 - ZNF530	4.68290350941203E-10	ZNF696 - GATA1	9.34650759565336E-11	SATB1 - MEF2C	4.05061428843112E-10	RUNX1 - MXD1	1.96601054880396E-10
GFI1B - SATB1	1.95066865438243E-10	ZNF530 - GATA2	4.68290350941203E-10	GATA1 - ZNF696	9.34650759565336E-11	MEF2C - SATB1	4.05061428843112E-10	MXD1 - RUNX1	1.96601054880396E-10
HMGB3 - RLF	1.94245397544535E-10	KLF1 - TSC22D1	4.67501204415299E-10	ZNF888 - FOXP1	9.32021682054085E-11	GATA1 - MEIS1	3.99690308627854E-10	MXD1 - PLEK	1.95698846017223E-10
RLF - HMGB3	1.94245397544535E-10	TSC22D1 - KLF1	4.67501204415299E-10	FOXP1 - ZNF888	9.32021682054085E-11	MEIS1 - GATA1	3.99690308627854E-10	PLEK - MXD1	1.95698846017223E-10
TFCP2 - MEF2C	1.9235106563098E-10	JUND - CREBRF	4.65859351095332E-10	ZBTB4 - ETV6	9.23552345710732E-11	MEF2D - ELF1	3.95088350924056E-10	ELF1 - HHEX	1.95679264458626E-10
MEF2C - TFCP2	1.9235106563098E-10	CREBRF - JUND	4.65859351095332E-10	ETV6 - ZBTB4	9.23552345710732E-11	ELF1 - MEF2D	3.95088350924056E-10	HHEX - ELF1	1.95679264458626E-10
MBD2 - MBD3	1.92153321032507E-10	GFI1B - SATB1	4.65489147227771E-10	ATF5 - HMGB3	9.16225567637596E-11	RUNX1 - HMGB3	3.94667548642147E-10	HMGB3 - ZNF696	1.95346211429026E-10
MBD3 - MBD2	1.92153321032507E-10	SATB1 - GFI1B	4.65489147227771E-10	HMGB3 - ATF5	9.16225567637596E-11	HMGB3 - RUNX1	3.94667548642147E-10	ZNF696 - HMGB3	1.95346211429026E-10
PLEK - RUNX1	1.92049043334919E-10	FOXP1 - NCOA1	4.63264038241817E-10	E2F4 - SPI1	9.08764175022725E-11	GFI1 - PLEK	3.93757831895769E-10	TAL1 - MEIS1	1.94604166114942E-10
RUNX1 - PLEK	1.92049043334919E-10	NCOA1 - FOXP1	4.63264038241817E-10	SPI1 - E2F4	9.08764175022725E-11	PLEK - GFI1	3.93757831895769E-10	MEIS1 - TAL1	1.94604166114942E-10
ZNF599 - PLEK	1.90995719240306E-10	LYL1 - CUX1	4.62914845344997E-10	E2F4 - CEBPD	9.03322833201159E-11	JUND - MLX	3.93513110985566E-10	HOXB4 - GATA1	1.94508562034734E-10
PLEK - ZNF599	1.90995719240306E-10	CUX1 - LYL1	4.62914845344997E-10	CEBPD - E2F4	9.03322833201159E-11	MLX - JUND	3.93513110985566E-10	GATA1 - HOXB4	1.94508562034734E-10
PLEK - HOXA10	1.89599114186478E-10	STAT3 - GATA2	4.58926258106729E-10	HMGB3 - CEBPA	9.00448327012526E-11	FOSL2 - RUNX1	3.88307386245401E-10	HOXB4 - CEBPA	1.94340973869167E-10
HOXA10 - PLEK	1.89599114186478E-10	GATA2 - STAT3	4.58926258106729E-10	CEBPA - HMGB3	9.00448327012526E-11	RUNX1 - FOSL2	3.88307386245401E-10	CEBPA - HOXB4	1.94340973869167E-10
ELF1 - FLI1	1.89471105471739E-10	ELF1 - CUX1	4.55810861277328E-10	DEAF1 - CUX1	8.97645985320494E-11	HLF - LYL1	3.8813963154638E-10	HHEX - LYL1	1.94248325757762E-10
FLI1 - ELF1	1.89471105471739E-10	CUX1 - ELF1	4.55810861277328E-10	CUX1 - DEAF1	8.97645985320494E-11	LYL1 - HLF	3.8813963154638E-10	LYL1 - HHEX	1.94248325757762E-10
HLF - LYL1	1.89444557263663E-10	RUNX1 - KLF13	4.54609849764864E-10	GLMP - PLEK	8.97543289690717E-11	RUNX1 - CEBPD	3.85641518718671E-10	GATA1 - KLF12	1.93708077356192E-10
LYL1 - HLF	1.89444557263663E-10	KLF13 - RUNX1	4.54609849764864E-10	PLEK - GLMP	8.97543289690717E-11	CEBPD - RUNX1	3.85641518718671E-10	KLF12 - GATA1	1.93708077356192E-10
ZNF426 - ATF5	1.88984841664741E-10	GATA2 - NRF1	4.54006054972922E-10	CUX1 - RUNX1	8.97346849604297E-11	GFI1B - CUX1	3.85383336354295E-10	MBD2 - CEBPA	1.93515731217175E-10
ATF5 - ZNF426	1.88984841664741E-10	NRF1 - GATA2	4.54006054972922E-10	RUNX1 - CUX1	8.97346849604297E-11	CUX1 - GFI1B	3.85383336354295E-10	CEBPA - MBD2	1.93515731217175E-10
STAT2 - FOXP1	1.88859344829595E-10	RLF - STAT3	4.51676751556107E-10	ZBTB4 - CUX1	8.96777652137359E-11	RERE - HMGB3	3.85164150573658E-10	ETV6 - RLF	1.93353971722487E-10
FOXP1 - STAT2	1.88859344829595E-10	STAT3 - RLF	4.51676751556107E-10	CUX1 - ZBTB4	8.96777652137359E-11	HMGB3 - RERE	3.85164150573658E-10	RLF - ETV6	1.93353971722487E-10
TCF3 - CUX1	1.88805027168115E-10	MBD2 - HMGB3	4.48537873509736E-10	NFE2 - RLF	8.9540347358863E-11	PLEK - ZNF581	3.85129261815109E-10	MEF2C - NFE2	1.92511048768829E-10
CUX1 - TCF3	1.88805027168115E-10	HMGB3 - MBD2	4.48537873509736E-10	RLF - NFE2	8.9540347358863E-11	ZNF581 - PLEK	3.85129261815109E-10	NFE2 - MEF2C	1.92511048768829E-10
HHEX - ATF5	1.87598825363011E-10	SOX4 - GATA1	4.48346748616046E-10	RUNX1 - ZNF740	8.87878867650294E-11	TAL1 - ZNF48	3.84457882196543E-10	PBX1 - RUNX1	1.92234034246397E-10
ATF5 - HHEX	1.87598825363011E-10	GATA1 - SOX4	4.48346748616046E-10	ZNF740 - RUNX1	8.87878867650294E-11	ZNF48 - TAL1	3.84457882196543E-10	RUNX1 - PBX1	1.92234034246397E-10
ETV6 - ZBTB4	1.87241583349262E-10	MBD2 - RUNX1	4.47862524843856E-10	ZNF394 - GATA2	8.86501635988246E-11	ELF1 - SMAD6	3.84312581758195E-10	MEF2D - HMGB3	1.91450744146948E-10
ZBTB4 - ETV6	1.87241583349262E-10	RUNX1 - MBD2	4.47862524843856E-10	GATA2 - ZNF394	8.86501635988246E-11	SMAD6 - ELF1	3.84312581758195E-10	HMGB3 - MEF2D	1.91450744146948E-10
ZFPM1 - FOXP1	1.86992060724478E-10	STAT6 - RUNX1	4.46127856879031E-10	TSC22D1 - STAT6	8.83724760036841E-11	E2F4 - FLI1	3.84212994752886E-10	STAT3 - E2F4	1.90694196544605E-10
FOXP1 - ZFPM1	1.86992060724478E-10	RUNX1 - STAT6	4.46127856879031E-10	STAT6 - TSC22D1	8.83724760036841E-11	FLI1 - E2F4	3.84212994752886E-10	E2F4 - STAT3	1.90694196544605E-10
GATA2 - MXD1	1.86761786591383E-10	TSC22D1 - GFI1B	4.45228326428904E-10	STAT3 - RFX1	8.8114841811926E-11	ERG - GFI1B	3.83277687365791E-10	HMGB3 - ZNF394	1.89034052300308E-10
MXD1 - GATA2	1.86761786591383E-10	GFI1B - TSC22D1	4.45228326428904E-10	RFX1 - STAT3	8.8114841811926E-11	GFI1B - ERG	3.83277687365791E-10	ZNF394 - HMGB3	1.89034052300308E-10
TAL1 - CREBRF	1.86412107971989E-10	ATF5 - ETV6	4.4513370767163E-10	ARID5A - GATA2	8.79510353435364E-11	GATA2 - NR4A3	3.83226117506297E-10	STAT3 - MLX	1.88969562220365E-10
CREBRF - TAL1	1.86412107971989E-10	ETV6 - ATF5	4.4513370767163E-10	GATA2 - ARID5A	8.79510353435364E-11	NR4A3 - GATA2	3.83226117506297E-10	MLX - STAT3	1.88969562220365E-10
MEIS1 - TAL1	1.85448961742551E-10	TCF3 - MEIS1	4.42248626608688E-10	CEBPD - STAT3	8.78670330939357E-11	ATF5 - CREBRF	3.82468584581019E-10	TCF3 - FLI1	1.87008436514091E-10
TAL1 - MEIS1	1.85448961742551E-10	MEIS1 - TCF3	4.42248626608688E-10	STAT3 - CEBPD	8.78670330939357E-11	CREBRF - ATF5	3.82468584581019E-10	FLI1 - TCF3	1.87008436514091E-10
RLF - MBD3	1.84673859537909E-10	NCOA1 - GATA2	4.38045738571091E-10	E2F4 - ETV6	8.74332967137903E-11	FLI1 - STAT6	3.7939876240678E-10	TAL1 - GATA1	1.84678577985764E-10
MBD3 - RLF	1.84673859537909E-10	GATA2 - NCOA1	4.38045738571091E-10	ETV6 - E2F4	8.74332967137903E-11	STAT6 - FLI1	3.7939876240678E-10	GATA1 - TAL1	1.84678577985764E-10
TFCP2 - KLF1	1.83589074498336E-10	FOXP1 - SP2	4.3486766965195E-10	HMGB3 - HIVEP1	8.70199259872528E-11	HLF - FOXP1	3.75466657764889E-10	FOSL2 - TSC22D1	1.84676884895651E-10
KLF1 - TFCP2	1.83589074498336E-10	SP2 - FOXP1	4.3486766965195E-10	HIVEP1 - HMGB3	8.70199259872528E-11	FOXP1 - HLF	3.75466657764889E-10	TSC22D1 - FOSL2	1.84676884895651E-10
FOXP1 - ZNF48	1.83392509511826E-10	STAT3 - JUND	4.34068003762889E-10	ZNF740 - ELF1	8.67470678622695E-11	HMGB3 - ZNF581	3.74882958009692E-10	SOX4 - JUND	1.8463340578645E-10
ZNF48 - FOXP1	1.83392509511826E-10	JUND - STAT3	4.34068003762889E-10	ELF1 - ZNF740	8.67470678622695E-11	ZNF581 - HMGB3	3.74882958009692E-10	JUND - SOX4	1.8463340578645E-10
ZNF426 - HMGB3	1.83327686364976E-10	JUND - HLF	4.33943075917043E-10	RUNX1 - FOSL2	8.65561233798218E-11	GATA2 - THAP2	3.74842185069113E-10	MEF2C - TCF3	1.83464354819307E-10
HMGB3 - ZNF426	1.83327686364976E-10	HLF - JUND	4.33943075917043E-10	FOSL2 - RUNX1	8.65561233798218E-11	THAP2 - GATA2	3.74842185069113E-10	TCF3 - MEF2C	1.83464354819307E-10
MEF2C - GFI1B	1.82499751422149E-10	GATA2 - KLF16	4.32201635591767E-10	FOXP1 - GFI1	8.64223276275666E-11	LYL1 - RLF	3.74558772886502E-10	GLMP - HMGB3	1.82727499797863E-10
GFI1B - MEF2C	1.82499751422149E-10	KLF16 - GATA2	4.32201635591767E-10	GFI1 - FOXP1	8.64223276275666E-11	RLF - LYL1	3.74558772886502E-10	HMGB3 - GLMP	1.82727499797863E-10
ERG - CUX1	1.82139442417295E-10	JUND - MLX	4.25700474870894E-10	PLEK - MXD1	8.57630771955442E-11	STAT2 - FOXP1	3.72461117503775E-10	LYL1 - RLF	1.81619788652831E-10
CUX1 - ERG	1.82139442417295E-10	MLX - JUND	4.25700474870894E-10	MXD1 - PLEK	8.57630771955442E-11	FOXP1 - STAT2	3.72461117503775E-10	RLF - LYL1	1.81619788652831E-10
ZNF516 - GATA1	1.8212908958759E-10	GATA1 - ATF5	4.2511960618441E-10	LYL1 - MXD1	8.55779128117185E-11	RUNX1 - KLF16	3.72426783856739E-10	SP2 - HMGB3	1.81541282007203E-10
GATA1 - ZNF516	1.8212908958759E-10	ATF5 - GATA1	4.2511960618441E-10	MXD1 - LYL1	8.55779128117185E-11	KLF16 - RUNX1	3.72426783856739E-10	HMGB3 - SP2	1.81541282007203E-10
ZNF740 - CEBPA	1.82069637144622E-10	JUND - RLF	4.17883116998752E-10	MEF2C - STAT6	8.54557119511767E-11	DEAF1 - TAL1	3.72395392300717E-10	MEIS1 - ZNF48	1.79645701092745E-10
CEBPA - ZNF740	1.82069637144622E-10	RLF - JUND	4.17883116998752E-10	STAT6 - MEF2C	8.54557119511767E-11	TAL1 - DEAF1	3.72395392300717E-10	ZNF48 - MEIS1	1.79645701092745E-10
FLI1 - ZNF740	1.8166278203946E-10	JUND - RERE	4.16063100638908E-10	ATF7 - ETV6	8.53628001618034E-11	GFI1 - ATF5	3.68628988445252E-10	GATA2 - CREBRF	1.77173442583722E-10
ZNF740 - FLI1	1.8166278203946E-10	RERE - JUND	4.16063100638908E-10	ETV6 - ATF7	8.53628001618034E-11	ATF5 - GFI1	3.68628988445252E-10	CREBRF - GATA2	1.77173442583722E-10
SNAPC4 - GATA2	1.81496831452854E-10	E2F4 - GATA1	4.10587869259516E-10	SOX4 - TAL1	8.53296391878367E-11	SATB1 - HMGB3	3.65972308014051E-10	ELF1 - ZNF516	1.76935355256092E-10
GATA2 - SNAPC4	1.81496831452854E-10	GATA1 - E2F4	4.10587869259516E-10	TAL1 - SOX4	8.53296391878367E-11	HMGB3 - SATB1	3.65972308014051E-10	ZNF516 - ELF1	1.76935355256092E-10
E2F4 - TCF3	1.81367365570395E-10	FLI1 - RUNX1	4.10250861060391E-10	RUNX1 - STAT6	8.50486486791979E-11	TAL1 - ZNF426	3.64233698757488E-10	MEF2C - MBD2	1.7691985376711E-10
TCF3 - E2F4	1.81367365570395E-10	RUNX1 - FLI1	4.10250861060391E-10	STAT6 - RUNX1	8.50486486791979E-11	ZNF426 - TAL1	3.64233698757488E-10	MBD2 - MEF2C	1.7691985376711E-10
JUND - ZKSCAN4	1.80668799365513E-10	ZNF490 - PLEK	4.09084904839929E-10	PLEK - NCOA1	8.48046632917487E-11	HMGB3 - SPI1	3.64205554603814E-10	TCF3 - ERG	1.76708939148007E-10
ZKSCAN4 - JUND	1.80668799365513E-10	PLEK - ZNF490	4.09084904839929E-10	NCOA1 - PLEK	8.48046632917487E-11	SPI1 - HMGB3	3.64205554603814E-10	ERG - TCF3	1.76708939148007E-10
CEBPA - ATF5	1.80246026437736E-10	GATA2 - ZNF581	4.07753358855345E-10	PLEK - FOS	8.45889261413824E-11	TAL1 - TCF3	3.61356056188811E-10	SATB1 - ELF1	1.76551204211783E-10
ATF5 - CEBPA	1.80246026437736E-10	ZNF581 - GATA2	4.07753358855345E-10	FOS - PLEK	8.45889261413824E-11	TCF3 - TAL1	3.61356056188811E-10	ELF1 - SATB1	1.76551204211783E-10
ERG - ZBTB4	1.80074871680702E-10	MXD1 - NFE2	4.07395756019113E-10	CUX1 - E2F4	8.43026551344828E-11	RUNX1 - GFI1	3.58256257992906E-10	TAL1 - NRF1	1.74469980129821E-10
ZBTB4 - ERG	1.80074871680702E-10	NFE2 - MXD1	4.07395756019113E-10	E2F4 - CUX1	8.43026551344828E-11	GFI1 - RUNX1	3.58256257992906E-10	NRF1 - TAL1	1.74469980129821E-10
MBD3 - HMGB3	1.79085593576822E-10	ZNF646 - PLEK	3.98076765995015E-10	RUNX1 - HLF	8.40769398546826E-11	CEBPA - NFE2	3.57930046712696E-10	ELF1 - KLF13	1.73135200620678E-10
HMGB3 - MBD3	1.79085593576822E-10	PLEK - ZNF646	3.98076765995015E-10	HLF - RUNX1	8.40769398546826E-11	NFE2 - CEBPA	3.57930046712696E-10	KLF13 - ELF1	1.73135200620678E-10
HMGB3 - ZFPM1	1.78867740063815E-10	GATA2 - ZNF516	3.97798183282561E-10	JUND - HIVEP1	8.38946967451903E-11	HOXA10 - PLEK	3.57088220104274E-10	MEF2C - ZNF426	1.72748801374745E-10
ZFPM1 - HMGB3	1.78867740063815E-10	ZNF516 - GATA2	3.97798183282561E-10	HIVEP1 - JUND	8.38946967451903E-11	PLEK - HOXA10	3.57088220104274E-10	ZNF426 - MEF2C	1.72748801374745E-10
ELF1 - TCF3	1.7841247923478E-10	E2F4 - NFE2	3.9461042766753E-10	HIVEP1 - PLEK	8.37303767986519E-11	GLMP - GATA2	3.54486634490669E-10	ZNF48 - FLI1	1.7256283901812E-10
TCF3 - ELF1	1.7841247923478E-10	NFE2 - E2F4	3.9461042766753E-10	PLEK - HIVEP1	8.37303767986519E-11	GATA2 - GLMP	3.54486634490669E-10	FLI1 - ZNF48	1.7256283901812E-10
GATA1 - RERE	1.78047659948888E-10	RFX1 - PLEK	3.94397209335651E-10	ZNF418 - JUND	8.35316052438806E-11	FOXP1 - MXD1	3.54137663638454E-10	GATA1 - FLI1	1.71449618391328E-10
RERE - GATA1	1.78047659948888E-10	PLEK - RFX1	3.94397209335651E-10	JUND - ZNF418	8.35316052438806E-11	MXD1 - FOXP1	3.54137663638454E-10	FLI1 - GATA1	1.71449618391328E-10
RUNX1 - CEBPD	1.77306766491192E-10	JUND - STAT6	3.93961002709276E-10	E2F4 - NRF1	8.32030139230611E-11	GATA2 - ZNF599	3.54057061446866E-10	SNAPC4 - RUNX1	1.71397743220503E-10
CEBPD - RUNX1	1.77306766491192E-10	STAT6 - JUND	3.93961002709276E-10	NRF1 - E2F4	8.32030139230611E-11	ZNF599 - GATA2	3.54057061446866E-10	RUNX1 - SNAPC4	1.71397743220503E-10
ZNF587 - ATF5	1.76814396457559E-10	ZNF740 - TSC22D1	3.92981674979254E-10	TAL1 - ID2	8.2992598904319E-11	ZNF641 - FLI1	3.51476708848608E-10	PLEK - GATA1	1.70093231166568E-10
ATF5 - ZNF587	1.76814396457559E-10	TSC22D1 - ZNF740	3.92981674979254E-10	ID2 - TAL1	8.2992598904319E-11	FLI1 - ZNF641	3.51476708848608E-10	GATA1 - PLEK	1.70093231166568E-10
RFX1 - GATA2	1.74283448783896E-10	ZNF263 - FLI1	3.91820242917618E-10	SATB1 - PLEK	8.25665924519825E-11	KLF12 - PLEK	3.50441092811238E-10	GATA2 - ATF7	1.69620748002863E-10
GATA2 - RFX1	1.74283448783896E-10	FLI1 - ZNF263	3.91820242917618E-10	PLEK - SATB1	8.25665924519825E-11	PLEK - KLF12	3.50441092811238E-10	ATF7 - GATA2	1.69620748002863E-10
MEF2C - STAT6	1.73885697507536E-10	SATB1 - STAT3	3.90747240119893E-10	RLF - HMGB3	8.21439374854016E-11	HMGB3 - MXD1	3.50399959048175E-10	FOXP1 - CUX1	1.69390224069588E-10
STAT6 - MEF2C	1.73885697507536E-10	STAT3 - SATB1	3.90747240119893E-10	HMGB3 - RLF	8.21439374854016E-11	MXD1 - HMGB3	3.50399959048175E-10	CUX1 - FOXP1	1.69390224069588E-10
FLI1 - TCF3	1.73746558806975E-10	FLI1 - RLF	3.88903770298654E-10	RLF - CEBPA	8.18782264211393E-11	ZNF394 - FOXP1	3.50126844184118E-10	PLEK - ETV6	1.68787497867307E-10
TCF3 - FLI1	1.73746558806975E-10	RLF - FLI1	3.88903770298654E-10	CEBPA - RLF	8.18782264211393E-11	FOXP1 - ZNF394	3.50126844184118E-10	ETV6 - PLEK	1.68787497867307E-10
ZNF426 - MBD3	1.73629999267177E-10	RLF - FOXP1	3.87498338971781E-10	MBD2 - CEBPA	8.18731610285894E-11	SATB1 - ATF5	3.46197237544033E-10	TAL1 - NR4A3	1.68180844251076E-10
MBD3 - ZNF426	1.73629999267177E-10	FOXP1 - RLF	3.87498338971781E-10	CEBPA - MBD2	8.18731610285894E-11	ATF5 - SATB1	3.46197237544033E-10	NR4A3 - TAL1	1.68180844251076E-10
ZNF394 - HMGB3	1.72502651052397E-10	SPI1 - TAL1	3.8647102185152E-10	TAL1 - MEF2D	8.10596936795527E-11	HMGB3 - ZNF48	3.45272449520095E-10	ZNF740 - SATB1	1.67205124745884E-10
HMGB3 - ZNF394	1.72502651052397E-10	TAL1 - SPI1	3.8647102185152E-10	MEF2D - TAL1	8.10596936795527E-11	ZNF48 - HMGB3	3.45272449520095E-10	SATB1 - ZNF740	1.67205124745884E-10
E2F4 - GFI1	1.7200840751741E-10	JUND - KLF16	3.86007142916256E-10	ZNF587 - HMGB3	8.0874522356833E-11	ATF6B - PLEK	3.43352096754401E-10	ETV6 - RERE	1.6671579394778E-10
GFI1 - E2F4	1.7200840751741E-10	KLF16 - JUND	3.86007142916256E-10	HMGB3 - ZNF587	8.0874522356833E-11	PLEK - ATF6B	3.43352096754401E-10	RERE - ETV6	1.6671579394778E-10
FOXP1 - KLF1	1.7187958001319E-10	FLI1 - MEIS1	3.8316880224265E-10	SOX4 - STAT3	8.07732908336689E-11	NFE2 - MEIS1	3.43300554650483E-10	TSC22D1 - MLX	1.66086935871057E-10
KLF1 - FOXP1	1.7187958001319E-10	MEIS1 - FLI1	3.8316880224265E-10	STAT3 - SOX4	8.07732908336689E-11	MEIS1 - NFE2	3.43300554650483E-10	MLX - TSC22D1	1.66086935871057E-10
LYL1 - HHEX	1.71105976609631E-10	GATA2 - NR4A3	3.83041931506511E-10	ELF1 - RFX1	8.00124133615299E-11	NFE2 - ATF5	3.42572165079602E-10	GATA2 - MXD1	1.6572525296521E-10
HHEX - LYL1	1.71105976609631E-10	NR4A3 - GATA2	3.83041931506511E-10	RFX1 - ELF1	8.00124133615299E-11	ATF5 - NFE2	3.42572165079602E-10	MXD1 - GATA2	1.6572525296521E-10
NFE2 - MEF2D	1.70016042910781E-10	FOS - PLEK	3.82176040814031E-10	TSC22D1 - FOSL2	7.99012869756588E-11	HMGB3 - ZNF394	3.39285100015019E-10	GATA1 - HLF	1.65153585252043E-10
MEF2D - NFE2	1.70016042910781E-10	PLEK - FOS	3.82176040814031E-10	FOSL2 - TSC22D1	7.99012869756588E-11	ZNF394 - HMGB3	3.39285100015019E-10	HLF - GATA1	1.65153585252043E-10
FOXP1 - MYCN	1.6940115976638E-10	STAT6 - MEF2C	3.81010722971809E-10	MEF2D - LYL1	7.90877918710464E-11	ZNF516 - ELF1	3.3607847060857E-10	JUND - DEAF1	1.64393137991326E-10
MYCN - FOXP1	1.6940115976638E-10	MEF2C - STAT6	3.81010722971809E-10	LYL1 - MEF2D	7.90877918710464E-11	ELF1 - ZNF516	3.3607847060857E-10	DEAF1 - JUND	1.64393137991326E-10
CREBRF - NFE2	1.6920523315811E-10	ZNF263 - STAT3	3.79107606418572E-10	NFE2 - SLC2A4RG	7.89704482362374E-11	FLI1 - SNAPC4	3.33509220240558E-10	ERG - ZNF263	1.63040164702366E-10
NFE2 - CREBRF	1.6920523315811E-10	STAT3 - ZNF263	3.79107606418572E-10	SLC2A4RG - NFE2	7.89704482362374E-11	SNAPC4 - FLI1	3.33509220240558E-10	ZNF263 - ERG	1.63040164702366E-10
MEIS1 - LYL1	1.68092997854252E-10	GATA1 - STAT2	3.78311437732037E-10	KLF13 - ETV6	7.89202869722061E-11	HMGB3 - ATF5	3.31248584117816E-10	FOXP1 - NCOA1	1.62906660383655E-10
LYL1 - MEIS1	1.68092997854252E-10	STAT2 - GATA1	3.78311437732037E-10	ETV6 - KLF13	7.89202869722061E-11	ATF5 - HMGB3	3.31248584117816E-10	NCOA1 - FOXP1	1.62906660383655E-10
FOXP1 - TFCP2	1.67071773082839E-10	LYL1 - SATB1	3.77872705348281E-10	STAT2 - E2F4	7.81785400305601E-11	ATF5 - TFCP2	3.30987820484907E-10	GATA1 - TFCP2	1.62320962227014E-10
TFCP2 - FOXP1	1.67071773082839E-10	SATB1 - LYL1	3.77872705348281E-10	E2F4 - STAT2	7.81785400305601E-11	TFCP2 - ATF5	3.30987820484907E-10	TFCP2 - GATA1	1.62320962227014E-10
HMGB3 - ATF5	1.67037883525012E-10	CUX1 - ATF5	3.75993874923708E-10	E2F4 - NFE2	7.799470097547E-11	JUND - ZKSCAN4	3.23947452196549E-10	MBD2 - MLX	1.58801374827711E-10
ATF5 - HMGB3	1.67037883525012E-10	ATF5 - CUX1	3.75993874923708E-10	NFE2 - E2F4	7.799470097547E-11	ZKSCAN4 - JUND	3.23947452196549E-10	MLX - MBD2	1.58801374827711E-10
LYL1 - TSC22D1	1.67027031094946E-10	FLI1 - ZNF236	3.75258907281406E-10	ERG - TCF3	7.78729442041382E-11	THAP2 - PLEK	3.23614440800313E-10	MEF2C - FLI1	1.5850074031043E-10
TSC22D1 - LYL1	1.67027031094946E-10	ZNF236 - FLI1	3.75258907281406E-10	TCF3 - ERG	7.78729442041382E-11	PLEK - THAP2	3.23614440800313E-10	FLI1 - MEF2C	1.5850074031043E-10
JUND - ID2	1.67015581920005E-10	E2F4 - TSC22D1	3.75006387054455E-10	HMGB3 - ZNF48	7.68326860467461E-11	PLEK - GLMP	3.22360527160726E-10	ZNF426 - HMGB3	1.58282706386181E-10
ID2 - JUND	1.67015581920005E-10	TSC22D1 - E2F4	3.75006387054455E-10	ZNF48 - HMGB3	7.68326860467461E-11	GLMP - PLEK	3.22360527160726E-10	HMGB3 - ZNF426	1.58282706386181E-10
HMGB3 - KLF13	1.66448174687694E-10	MEIS1 - JUND	3.73998554348276E-10	GATA2 - RFX1	7.67430494152954E-11	ZNF599 - PLEK	3.21013854387431E-10	LYL1 - MEF2C	1.58038582220854E-10
KLF13 - HMGB3	1.66448174687694E-10	JUND - MEIS1	3.73998554348276E-10	RFX1 - GATA2	7.67430494152954E-11	PLEK - ZNF599	3.21013854387431E-10	MEF2C - LYL1	1.58038582220854E-10
KLF16 - JUND	1.65954305852978E-10	THAP2 - PLEK	3.73064190650751E-10	LYL1 - MBD2	7.63364302325265E-11	NFE2 - SLC2A4RG	3.20565712863541E-10	SMAD6 - GATA2	1.57764343255984E-10
JUND - KLF16	1.65954305852978E-10	PLEK - THAP2	3.73064190650751E-10	MBD2 - LYL1	7.63364302325265E-11	SLC2A4RG - NFE2	3.20565712863541E-10	GATA2 - SMAD6	1.57764343255984E-10
ZNF587 - HMGB3	1.65843283550515E-10	MBD2 - ETV6	3.70380920378111E-10	RFX1 - RUNX1	7.6025817585812E-11	KLF12 - ELF1	3.20295262534742E-10	SOX4 - NFE2	1.56484367130894E-10
HMGB3 - ZNF587	1.65843283550515E-10	ETV6 - MBD2	3.70380920378111E-10	RUNX1 - RFX1	7.6025817585812E-11	ELF1 - KLF12	3.20295262534742E-10	NFE2 - SOX4	1.56484367130894E-10
ELF1 - ZNF581	1.65235630733562E-10	MEIS1 - KLF1	3.70045327713342E-10	ZNF740 - MBD3	7.513113048363E-11	RUNX1 - ZNF696	3.19001519644146E-10	TAL1 - ZNF48	1.56085241953541E-10
ZNF581 - ELF1	1.65235630733562E-10	KLF1 - MEIS1	3.70045327713342E-10	MBD3 - ZNF740	7.513113048363E-11	ZNF696 - RUNX1	3.19001519644146E-10	ZNF48 - TAL1	1.56085241953541E-10
GFI1B - CUX1	1.63344615611294E-10	MBD2 - TCF3	3.69450914305958E-10	FOXP1 - HOXA10	7.46344375190944E-11	STAT3 - E2F4	3.18167464596897E-10	NFE2 - SATB1	1.55700244364176E-10
CUX1 - GFI1B	1.63344615611294E-10	TCF3 - MBD2	3.69450914305958E-10	HOXA10 - FOXP1	7.46344375190944E-11	E2F4 - STAT3	3.18167464596897E-10	SATB1 - NFE2	1.55700244364176E-10
GATA2 - ZNF772	1.62661217828486E-10	HMGB3 - TFCP2	3.64985625056491E-10	TCF3 - GFI1	7.45222356046682E-11	FLI1 - MEIS1	3.17898180002274E-10	ZNF740 - ERG	1.55346957519953E-10
ZNF772 - GATA2	1.62661217828486E-10	TFCP2 - HMGB3	3.64985625056491E-10	GFI1 - TCF3	7.45222356046682E-11	MEIS1 - FLI1	3.17898180002274E-10	ERG - ZNF740	1.55346957519953E-10
CREBRF - PLEK	1.6222634346974E-10	ETV6 - MEF2C	3.62558705280236E-10	MBD3 - RUNX1	7.41590885922072E-11	ZFPM1 - FOXP1	3.17146670036905E-10	JUND - STAT6	1.55063156759283E-10
PLEK - CREBRF	1.6222634346974E-10	MEF2C - ETV6	3.62558705280236E-10	RUNX1 - MBD3	7.41590885922072E-11	FOXP1 - ZFPM1	3.17146670036905E-10	STAT6 - JUND	1.55063156759283E-10
ELF1 - ERG	1.61425331435261E-10	MLX - TAL1	3.58871099503943E-10	RLF - ATF5	7.41273570303846E-11	FLI1 - MLX	3.16562498436923E-10	TCF3 - MBD2	1.54791165996038E-10
ERG - ELF1	1.61425331435261E-10	TAL1 - MLX	3.58871099503943E-10	ATF5 - RLF	7.41273570303846E-11	MLX - FLI1	3.16562498436923E-10	MBD2 - TCF3	1.54791165996038E-10
FLI1 - MLX	1.60810503802011E-10	ZNF641 - ELF1	3.58111595932797E-10	KLF1 - JUND	7.39796487958522E-11	ELF1 - KLF16	3.13964965137359E-10	TSC22D1 - MBD2	1.53911994260625E-10
MLX - FLI1	1.60810503802011E-10	ELF1 - ZNF641	3.58111595932797E-10	JUND - KLF1	7.39796487958522E-11	KLF16 - ELF1	3.13964965137359E-10	MBD2 - TSC22D1	1.53911994260625E-10
STAT3 - E2F4	1.60618837674598E-10	STAT6 - GATA1	3.57891882796224E-10	RLF - GATA2	7.37212790813402E-11	SOX4 - FLI1	3.1330113503536E-10	STAT6 - MEIS1	1.52469231684549E-10
E2F4 - STAT3	1.60618837674598E-10	GATA1 - STAT6	3.57891882796224E-10	GATA2 - RLF	7.37212790813402E-11	FLI1 - SOX4	3.1330113503536E-10	MEIS1 - STAT6	1.52469231684549E-10
FOXP1 - ZNF740	1.58675642070172E-10	ERG - GFI1B	3.57175899967643E-10	PLEK - ZNF48	7.33901273086701E-11	ERG - MLX	3.12614573116932E-10	GATA1 - ZNF394	1.52425502775166E-10
ZNF740 - FOXP1	1.58675642070172E-10	GFI1B - ERG	3.57175899967643E-10	ZNF48 - PLEK	7.33901273086701E-11	MLX - ERG	3.12614573116932E-10	ZNF394 - GATA1	1.52425502775166E-10
FOSL2 - TSC22D1	1.58507595937607E-10	ZNF516 - PLEK	3.56626950193117E-10	ZKSCAN4 - GATA1	7.33343247238949E-11	ELF1 - SOX4	3.11578429723625E-10	ZFPM1 - CEBPA	1.51609322318613E-10
TSC22D1 - FOSL2	1.58507595937607E-10	PLEK - ZNF516	3.56626950193117E-10	GATA1 - ZKSCAN4	7.33343247238949E-11	SOX4 - ELF1	3.11578429723625E-10	CEBPA - ZFPM1	1.51609322318613E-10
PLEK - ARID5A	1.58206489575541E-10	ELF1 - MLX	3.54285684123212E-10	KLF1 - TFCP2	7.31416177623956E-11	HHEX - NFE2	3.11483810966351E-10	SATB1 - ATF5	1.50809004173524E-10
ARID5A - PLEK	1.58206489575541E-10	MLX - ELF1	3.54285684123212E-10	TFCP2 - KLF1	7.31416177623956E-11	NFE2 - HHEX	3.11483810966351E-10	ATF5 - SATB1	1.50809004173524E-10
PLEK - HLF	1.57525839594719E-10	HMGB3 - ZNF587	3.5095201744717E-10	NFE2 - CEBPD	7.29981006197811E-11	MBD3 - RLF	3.10961062455206E-10	THAP7 - FOXP1	1.50362458595232E-10
HLF - PLEK	1.57525839594719E-10	ZNF587 - HMGB3	3.5095201744717E-10	CEBPD - NFE2	7.29981006197811E-11	RLF - MBD3	3.10961062455206E-10	FOXP1 - THAP7	1.50362458595232E-10
JUND - DEAF1	1.56498869419153E-10	PBX1 - SOX4	3.48782891457233E-10	NR4A3 - ELF1	7.25957904901264E-11	ZNF460 - GATA2	3.10895614807905E-10	ZNF48 - NFE2	1.50283077648972E-10
DEAF1 - JUND	1.56498869419153E-10	SOX4 - PBX1	3.48782891457233E-10	ELF1 - NR4A3	7.25957904901264E-11	GATA2 - ZNF460	3.10895614807905E-10	NFE2 - ZNF48	1.50283077648972E-10
ZKSCAN4 - TAL1	1.56102103465727E-10	LYL1 - GATA1	3.46966566588947E-10	TSC22D1 - ERG	7.24744708691105E-11	MEIS1 - LYL1	3.10783482282417E-10	RLF - NFE2	1.49905546309448E-10
TAL1 - ZKSCAN4	1.56102103465727E-10	GATA1 - LYL1	3.46966566588947E-10	ERG - TSC22D1	7.24744708691105E-11	LYL1 - MEIS1	3.10783482282417E-10	NFE2 - RLF	1.49905546309448E-10
KLF13 - FOXP1	1.55749857455589E-10	ZNF394 - ELF1	3.46372097670411E-10	ZNF48 - NFE2	7.24276749686226E-11	FOXP1 - MEF2D	3.09104186690945E-10	MEF2C - TAL1	1.49564652329737E-10
FOXP1 - KLF13	1.55749857455589E-10	ELF1 - ZNF394	3.46372097670411E-10	NFE2 - ZNF48	7.24276749686226E-11	MEF2D - FOXP1	3.09104186690945E-10	TAL1 - MEF2C	1.49564652329737E-10
ZBTB4 - ELF1	1.54973256449864E-10	ZFPM1 - TSC22D1	3.4584837771412E-10	ZNF696 - RUNX1	7.18641327002167E-11	MBD2 - HMGB3	3.08811587412805E-10	SPI1 - TSC22D1	1.49418824535452E-10
ELF1 - ZBTB4	1.54973256449864E-10	TSC22D1 - ZFPM1	3.4584837771412E-10	RUNX1 - ZNF696	7.18641327002167E-11	HMGB3 - MBD2	3.08811587412805E-10	TSC22D1 - SPI1	1.49418824535452E-10
RERE - RUNX1	1.54113805050926E-10	GATA2 - ZNF335	3.45511952382083E-10	FOS - RUNX1	7.16880305118295E-11	RLF - NFE2	3.06821790196921E-10	SATB1 - JUND	1.49233111979008E-10
RUNX1 - RERE	1.54113805050926E-10	ZNF335 - GATA2	3.45511952382083E-10	RUNX1 - FOS	7.16880305118295E-11	NFE2 - RLF	3.06821790196921E-10	JUND - SATB1	1.49233111979008E-10
ELF1 - KLF16	1.53788468071348E-10	ELF1 - CEBPA	3.43707839967067E-10	ST18 - TAL1	7.13492390169712E-11	RUNX1 - FOS	3.06254493986913E-10	PLEK - GLMP	1.48796031052001E-10
KLF16 - ELF1	1.53788468071348E-10	CEBPA - ELF1	3.43707839967067E-10	TAL1 - ST18	7.13492390169712E-11	FOS - RUNX1	3.06254493986913E-10	GLMP - PLEK	1.48796031052001E-10
HOXB4 - FOXP1	1.52679077713991E-10	RUNX1 - SPI1	3.429180828185E-10	LYL1 - MEIS1	7.11721029333923E-11	MEF2C - PBX1	3.04764963265924E-10	TAL1 - AHRR	1.48544510025772E-10
FOXP1 - HOXB4	1.52679077713991E-10	SPI1 - RUNX1	3.429180828185E-10	MEIS1 - LYL1	7.11721029333923E-11	PBX1 - MEF2C	3.04764963265924E-10	AHRR - TAL1	1.48544510025772E-10
FOSL2 - RUNX1	1.52501622441292E-10	JUND - ZNF426	3.42393141616881E-10	SPI1 - TCF3	7.1132336132429E-11	NFE2 - ZNF426	3.04021557928635E-10	ZNF772 - TAL1	1.47174675224626E-10
RUNX1 - FOSL2	1.52501622441292E-10	ZNF426 - JUND	3.42393141616881E-10	TCF3 - SPI1	7.1132336132429E-11	ZNF426 - NFE2	3.04021557928635E-10	TAL1 - ZNF772	1.47174675224626E-10
RUNX1 - SMAD6	1.51821596960922E-10	HMGB3 - ZBTB4	3.42168848810331E-10	TAL1 - SLC2A4RG	7.1009718938253E-11	RFX1 - PLEK	3.03622571529161E-10	ZNF426 - GATA2	1.47165349351219E-10
SMAD6 - RUNX1	1.51821596960922E-10	ZBTB4 - HMGB3	3.42168848810331E-10	SLC2A4RG - TAL1	7.1009718938253E-11	PLEK - RFX1	3.03622571529161E-10	GATA2 - ZNF426	1.47165349351219E-10
ZNF740 - JUND	1.517090481018E-10	PRDM1 - TAL1	3.42132849828758E-10	STAT3 - ZNF516	7.07290753743095E-11	CREBRF - MBD3	3.03206487695107E-10	GATA2 - RERE	1.47132417360751E-10
JUND - ZNF740	1.517090481018E-10	TAL1 - PRDM1	3.42132849828758E-10	ZNF516 - STAT3	7.07290753743095E-11	MBD3 - CREBRF	3.03206487695107E-10	RERE - GATA2	1.47132417360751E-10
ZNF641 - ELF1	1.51298459871718E-10	ZNF740 - STAT3	3.39668460025422E-10	MBD3 - MEIS1	7.00972613287831E-11	KLF9 - TAL1	3.01736829966259E-10	ETV6 - KLF13	1.45283729491297E-10
ELF1 - ZNF641	1.51298459871718E-10	STAT3 - ZNF740	3.39668460025422E-10	MEIS1 - MBD3	7.00972613287831E-11	TAL1 - KLF9	3.01736829966259E-10	KLF13 - ETV6	1.45283729491297E-10
LYL1 - CEBPA	1.50437440282758E-10	SMAD6 - ELF1	3.36773831044468E-10	E2F4 - TCF3	6.97417609774043E-11	RUNX1 - ZNF516	3.0069652323661E-10	CEBPD - RUNX1	1.44917369770958E-10
CEBPA - LYL1	1.50437440282758E-10	ELF1 - SMAD6	3.36773831044468E-10	TCF3 - E2F4	6.97417609774043E-11	ZNF516 - RUNX1	3.0069652323661E-10	RUNX1 - CEBPD	1.44917369770958E-10
ELF1 - KLF13	1.50043200086714E-10	GATA2 - CEBPD	3.34154703907075E-10	SMAD6 - PLEK	6.97087873535729E-11	RUNX1 - MEIS1	2.99694546956886E-10	CUX1 - NFE2	1.44863371298598E-10
KLF13 - ELF1	1.50043200086714E-10	CEBPD - GATA2	3.34154703907075E-10	PLEK - SMAD6	6.97087873535729E-11	MEIS1 - RUNX1	2.99694546956886E-10	NFE2 - CUX1	1.44863371298598E-10
E2F4 - MLX	1.49882120603628E-10	LYL1 - SOX4	3.33615607361892E-10	TAL1 - MBD3	6.9661554302769E-11	NFE2 - MXD1	2.99398478231794E-10	HMGB3 - HOXB4	1.43125830631696E-10
MLX - E2F4	1.49882120603628E-10	SOX4 - LYL1	3.33615607361892E-10	MBD3 - TAL1	6.9661554302769E-11	MXD1 - NFE2	2.99398478231794E-10	HOXB4 - HMGB3	1.43125830631696E-10
THAP7 - ELF1	1.4879901477638E-10	MBD2 - KLF1	3.32812027936669E-10	EBF1 - GATA2	6.9325122031838E-11	TAL1 - ZKSCAN4	2.99356983646248E-10	ZNF599 - GATA2	1.42930431379362E-10
ELF1 - THAP7	1.4879901477638E-10	KLF1 - MBD2	3.32812027936669E-10	GATA2 - EBF1	6.9325122031838E-11	ZKSCAN4 - TAL1	2.99356983646248E-10	GATA2 - ZNF599	1.42930431379362E-10
ELF1 - TSC22D1	1.48793311005591E-10	PLEK - FOSL2	3.32439603623058E-10	NRF1 - GATA2	6.91977725120196E-11	HOXB4 - HMGB3	2.99329089292755E-10	TAL1 - E2F4	1.4287410143865E-10
TSC22D1 - ELF1	1.48793311005591E-10	FOSL2 - PLEK	3.32439603623058E-10	GATA2 - NRF1	6.91977725120196E-11	HMGB3 - HOXB4	2.99329089292755E-10	E2F4 - TAL1	1.4287410143865E-10
MEF2C - GFI1	1.48444798120373E-10	HMGB3 - KLF13	3.32410765579994E-10	PLEK - ZNF888	6.84421685992476E-11	PLEK - ZNF516	2.98363445061511E-10	NFE2 - HLF	1.42739431385763E-10
GFI1 - MEF2C	1.48444798120373E-10	KLF13 - HMGB3	3.32410765579994E-10	ZNF888 - PLEK	6.84421685992476E-11	ZNF516 - PLEK	2.98363445061511E-10	HLF - NFE2	1.42739431385763E-10
MEF2C - E2F4	1.47948514550578E-10	ELF1 - KLF9	3.32284866289001E-10	MEF2D - GATA1	6.83943943147192E-11	ZBTB4 - ERG	2.97557589679087E-10	MEIS1 - ZNF740	1.42725456453441E-10
E2F4 - MEF2C	1.47948514550578E-10	KLF9 - ELF1	3.32284866289001E-10	GATA1 - MEF2D	6.83943943147192E-11	ERG - ZBTB4	2.97557589679087E-10	ZNF740 - MEIS1	1.42725456453441E-10
PLEK - NME2	1.47800202632276E-10	TCF3 - LYL1	3.30318189467604E-10	MYCN - HMGB3	6.82935583085076E-11	ZNF696 - GATA1	2.95247021275813E-10	CUX1 - STAT3	1.42434689043291E-10
NME2 - PLEK	1.47800202632276E-10	LYL1 - TCF3	3.30318189467604E-10	HMGB3 - MYCN	6.82935583085076E-11	GATA1 - ZNF696	2.95247021275813E-10	STAT3 - CUX1	1.42434689043291E-10
LYL1 - MBD2	1.47475309741907E-10	ZFPM2 - FOXP1	3.28700400231696E-10	ERG - KLF13	6.8179580037242E-11	CUX1 - ELF1	2.92724233741382E-10	GFI1B - HMGB3	1.42390294000094E-10
MBD2 - LYL1	1.47475309741907E-10	FOXP1 - ZFPM2	3.28700400231696E-10	KLF13 - ERG	6.8179580037242E-11	ELF1 - CUX1	2.92724233741382E-10	HMGB3 - GFI1B	1.42390294000094E-10
ZNF335 - PLEK	1.47006351536305E-10	SOX4 - MXD1	3.27860905091626E-10	RUNX1 - ZNF530	6.78840178514051E-11	TCF3 - HMGB3	2.92278284907965E-10	TAL1 - ZNF587	1.42170455963431E-10
PLEK - ZNF335	1.47006351536305E-10	MXD1 - SOX4	3.27860905091626E-10	ZNF530 - RUNX1	6.78840178514051E-11	HMGB3 - TCF3	2.92278284907965E-10	ZNF587 - TAL1	1.42170455963431E-10
GLMP - ELF1	1.46782447307814E-10	FOXP1 - HHEX	3.27685933942945E-10	PLEK - KLF16	6.78428424549793E-11	JUND - TCF3	2.92240481813977E-10	PLEK - NCOA1	1.42162878691288E-10
ELF1 - GLMP	1.46782447307814E-10	HHEX - FOXP1	3.27685933942945E-10	KLF16 - PLEK	6.78428424549793E-11	TCF3 - JUND	2.92240481813977E-10	NCOA1 - PLEK	1.42162878691288E-10
HMGB3 - NRF1	1.45681244845264E-10	SMAD6 - GATA2	3.21769055844356E-10	ATF5 - HLF	6.72153721570368E-11	MBD3 - ZNF426	2.90667323543659E-10	MEF2C - SLC2A4RG	1.41556599775328E-10
NRF1 - HMGB3	1.45681244845264E-10	GATA2 - SMAD6	3.21769055844356E-10	HLF - ATF5	6.72153721570368E-11	ZNF426 - MBD3	2.90667323543659E-10	SLC2A4RG - MEF2C	1.41556599775328E-10
RUNX1 - RFX1	1.44383130451509E-10	FLI1 - SATB1	3.21750459608694E-10	PLEK - KLF13	6.69485647475376E-11	GFI1B - CEBPA	2.90591301022047E-10	MEIS1 - ZNF587	1.41236217165996E-10
RFX1 - RUNX1	1.44383130451509E-10	SATB1 - FLI1	3.21750459608694E-10	KLF13 - PLEK	6.69485647475376E-11	CEBPA - GFI1B	2.90591301022047E-10	ZNF587 - MEIS1	1.41236217165996E-10
THAP2 - PLEK	1.44158560089203E-10	JUND - GFI1B	3.20655058061448E-10	MEIS1 - PLEK	6.68894453714763E-11	HMGB3 - ZNF641	2.88811974336056E-10	MEF2D - FOXP1	1.40169167939241E-10
PLEK - THAP2	1.44158560089203E-10	GFI1B - JUND	3.20655058061448E-10	PLEK - MEIS1	6.68894453714763E-11	ZNF641 - HMGB3	2.88811974336056E-10	FOXP1 - MEF2D	1.40169167939241E-10
ZNF888 - PLEK	1.43587058909489E-10	JUND - THAP7	3.20540316511853E-10	PLEK - ST18	6.68605726339422E-11	ZNF516 - GATA1	2.88738116749343E-10	PLEK - ZNF772	1.40132030979068E-10
PLEK - ZNF888	1.43587058909489E-10	THAP7 - JUND	3.20540316511853E-10	ST18 - PLEK	6.68605726339422E-11	GATA1 - ZNF516	2.88738116749343E-10	ZNF772 - PLEK	1.40132030979068E-10
NFE2 - TFCP2	1.43574402367008E-10	PLEK - ZNF418	3.19792470282465E-10	FOXP1 - WT1	6.6743749416176E-11	FLI1 - ZNF740	2.86470569488273E-10	TSC22D1 - SOX4	1.39949163369124E-10
TFCP2 - NFE2	1.43574402367008E-10	ZNF418 - PLEK	3.19792470282465E-10	WT1 - FOXP1	6.6743749416176E-11	ZNF740 - FLI1	2.86470569488273E-10	SOX4 - TSC22D1	1.39949163369124E-10
MEF2D - HMGB3	1.43157805054805E-10	PLEK - MITF	3.16075804418503E-10	THAP7 - ERG	6.65037400149338E-11	FOSL2 - HMGB3	2.84270135209042E-10	TAL1 - HOXA10	1.39827024958628E-10
HMGB3 - MEF2D	1.43157805054805E-10	MITF - PLEK	3.16075804418503E-10	ERG - THAP7	6.65037400149338E-11	HMGB3 - FOSL2	2.84270135209042E-10	HOXA10 - TAL1	1.39827024958628E-10
GATA2 - ZNF460	1.43001999131087E-10	GTF2IRD2 - GATA2	3.15663883920792E-10	SPI1 - GFI1B	6.64416369144938E-11	MEIS1 - MBD3	2.83668671885451E-10	PLEK - HOXB2	1.3953688204893E-10
ZNF460 - GATA2	1.43001999131087E-10	GATA2 - GTF2IRD2	3.15663883920792E-10	GFI1B - SPI1	6.64416369144938E-11	MBD3 - MEIS1	2.83668671885451E-10	HOXB2 - PLEK	1.3953688204893E-10
ZFPM1 - CEBPA	1.42746328646304E-10	TAL1 - GTF2IRD2	3.13798487194816E-10	STAT2 - ERG	6.62955523811348E-11	ZNF530 - HMGB3	2.81912271304918E-10	GATA2 - ZNF490	1.39359232487202E-10
CEBPA - ZFPM1	1.42746328646304E-10	GTF2IRD2 - TAL1	3.13798487194816E-10	ERG - STAT2	6.62955523811348E-11	HMGB3 - ZNF530	2.81912271304918E-10	ZNF490 - GATA2	1.39359232487202E-10
NFE2 - HMGB3	1.42077585807421E-10	GATA2 - CAMTA2	3.12466968965808E-10	GFI1B - ERG	6.58697540956155E-11	TSC22D1 - FLI1	2.81364403997841E-10	GATA1 - ID2	1.38825340112447E-10
HMGB3 - NFE2	1.42077585807421E-10	CAMTA2 - GATA2	3.12466968965808E-10	ERG - GFI1B	6.58697540956155E-11	FLI1 - TSC22D1	2.81364403997841E-10	ID2 - GATA1	1.38825340112447E-10
E2F4 - CUX1	1.41724174063107E-10	CEBPA - FOXP1	3.10452552554352E-10	PLEK - ZNF599	6.58522750218715E-11	ELF1 - THAP7	2.80979128852721E-10	RUNX1 - FOSL2	1.38389869008826E-10
CUX1 - E2F4	1.41724174063107E-10	FOXP1 - CEBPA	3.10452552554352E-10	ZNF599 - PLEK	6.58522750218715E-11	THAP7 - ELF1	2.80979128852721E-10	FOSL2 - RUNX1	1.38389869008826E-10
GATA1 - ZNF888	1.41256659147437E-10	ZBTB4 - MEF2C	3.10330927622005E-10	ERG - NRF1	6.58258031416281E-11	HHEX - STAT3	2.79897965915765E-10	ID2 - FOXP1	1.38230787927185E-10
ZNF888 - GATA1	1.41256659147437E-10	MEF2C - ZBTB4	3.10330927622005E-10	NRF1 - ERG	6.58258031416281E-11	STAT3 - HHEX	2.79897965915765E-10	FOXP1 - ID2	1.38230787927185E-10
KLF1 - MEF2C	1.41197720182618E-10	TFCP2 - KLF1	3.09533704223597E-10	ZNF587 - STAT6	6.5820252026505E-11	RUNX1 - ZNF335	2.79629847055318E-10	STAT6 - HMGB3	1.38157721374377E-10
MEF2C - KLF1	1.41197720182618E-10	KLF1 - TFCP2	3.09533704223597E-10	STAT6 - ZNF587	6.5820252026505E-11	ZNF335 - RUNX1	2.79629847055318E-10	HMGB3 - STAT6	1.38157721374377E-10
KLF13 - FLI1	1.40910075274725E-10	FLI1 - NCOA1	3.07183362080465E-10	JUND - ST18	6.56215082273093E-11	ZNF740 - TAL1	2.78709888501538E-10	PLEK - ZNF697	1.37976602365697E-10
FLI1 - KLF13	1.40910075274725E-10	NCOA1 - FLI1	3.07183362080465E-10	ST18 - JUND	6.56215082273093E-11	TAL1 - ZNF740	2.78709888501538E-10	ZNF697 - PLEK	1.37976602365697E-10
CREBRF - MBD3	1.40400413517483E-10	GATA2 - SP2	3.06347336387347E-10	PLEK - PBX1	6.54780327180582E-11	ELF1 - ZNF641	2.78368300632437E-10	RUNX1 - ZNF335	1.37781910880541E-10
MBD3 - CREBRF	1.40400413517483E-10	SP2 - GATA2	3.06347336387347E-10	PBX1 - PLEK	6.54780327180582E-11	ZNF641 - ELF1	2.78368300632437E-10	ZNF335 - RUNX1	1.37781910880541E-10
ETV6 - ZNF263	1.39462219550524E-10	MBD3 - GFI1B	3.04805097828265E-10	KLF9 - GATA2	6.51093831627314E-11	SNAPC4 - GATA2	2.75446165876048E-10	DEAF1 - STAT3	1.37448774584215E-10
ZNF263 - ETV6	1.39462219550524E-10	GFI1B - MBD3	3.04805097828265E-10	GATA2 - KLF9	6.51093831627314E-11	GATA2 - SNAPC4	2.75446165876048E-10	STAT3 - DEAF1	1.37448774584215E-10
TFCP2 - TAL1	1.38495798163163E-10	MEF2C - NCOA1	3.04555991537114E-10	SLC2A4RG - FOXP1	6.49730477753074E-11	STAT3 - MBD2	2.74485933982049E-10	HMGB3 - NCOA1	1.36340022605097E-10
TAL1 - TFCP2	1.38495798163163E-10	NCOA1 - MEF2C	3.04555991537114E-10	FOXP1 - SLC2A4RG	6.49730477753074E-11	MBD2 - STAT3	2.74485933982049E-10	NCOA1 - HMGB3	1.36340022605097E-10
SOX4 - LYL1	1.38382388881197E-10	MEF2D - GATA2	3.02825126086148E-10	NRF1 - ETV6	6.48430198424421E-11	GATA1 - RERE	2.74225142593565E-10	PLEK - DEAF1	1.35345887275484E-10
LYL1 - SOX4	1.38382388881197E-10	GATA2 - MEF2D	3.02825126086148E-10	ETV6 - NRF1	6.48430198424421E-11	RERE - GATA1	2.74225142593565E-10	DEAF1 - PLEK	1.35345887275484E-10
HIVEP1 - HMGB3	1.36562788854988E-10	TSC22D1 - ZNF426	3.01818403602994E-10	ELF1 - ZNF48	6.46925082947725E-11	ZNF18 - PLEK	2.7325336438011E-10	GATA2 - MEF2D	1.34892638725681E-10
HMGB3 - HIVEP1	1.36562788854988E-10	ZNF426 - TSC22D1	3.01818403602994E-10	ZNF48 - ELF1	6.46925082947725E-11	PLEK - ZNF18	2.7325336438011E-10	MEF2D - GATA2	1.34892638725681E-10
MEIS1 - MBD3	1.36438541020745E-10	KLF13 - MEF2C	3.01474512021116E-10	CUX1 - THAP7	6.44631639734605E-11	TAL1 - SNAPC4	2.72699751668881E-10	JUND - FOSL2	1.34582872624023E-10
MBD3 - MEIS1	1.36438541020745E-10	MEF2C - KLF13	3.01474512021116E-10	THAP7 - CUX1	6.44631639734605E-11	SNAPC4 - TAL1	2.72699751668881E-10	FOSL2 - JUND	1.34582872624023E-10
PLEK - RFX1	1.3613400684509E-10	TFCP2 - TCF3	3.00749730675065E-10	ELF1 - CUX1	6.42560032959594E-11	FLI1 - SATB1	2.71130951023935E-10	HOXA10 - ELF1	1.335764554522E-10
RFX1 - PLEK	1.3613400684509E-10	TCF3 - TFCP2	3.00749730675065E-10	CUX1 - ELF1	6.42560032959594E-11	SATB1 - FLI1	2.71130951023935E-10	ELF1 - HOXA10	1.335764554522E-10
ATF5 - SLC2A4RG	1.36017974661229E-10	MEF2C - ZNF263	3.00667074570882E-10	FOXP1 - KLF12	6.42519232263439E-11	GATA1 - MXD1	2.70883371289443E-10	ATF5 - MEF2D	1.3339938875756E-10
SLC2A4RG - ATF5	1.36017974661229E-10	ZNF263 - MEF2C	3.00667074570882E-10	KLF12 - FOXP1	6.42519232263439E-11	MXD1 - GATA1	2.70883371289443E-10	MEF2D - ATF5	1.3339938875756E-10
MEIS1 - FOXP1	1.35798150502353E-10	MEF2C - MEF2D	2.9958518998896E-10	FLI1 - MLX	6.40835579046595E-11	GATA1 - PBX1	2.69994082646718E-10	TAL1 - SP2	1.32903396621309E-10
FOXP1 - MEIS1	1.35798150502353E-10	MEF2D - MEF2C	2.9958518998896E-10	MLX - FLI1	6.40835579046595E-11	PBX1 - GATA1	2.69994082646718E-10	SP2 - TAL1	1.32903396621309E-10
SMAD6 - JUND	1.35689681712847E-10	ATF5 - GFI1	2.99417907134725E-10	HMGB3 - MEF2C	6.39669567314982E-11	NFE2 - RERE	2.6994861901386E-10	LYL1 - GFI1	1.31623462129582E-10
JUND - SMAD6	1.35689681712847E-10	GFI1 - ATF5	2.99417907134725E-10	MEF2C - HMGB3	6.39669567314982E-11	RERE - NFE2	2.6994861901386E-10	GFI1 - LYL1	1.31623462129582E-10
SPI1 - STAT3	1.35532529643712E-10	HHEX - JUND	2.98749774918505E-10	ID2 - NFE2	6.39601011043212E-11	ETV6 - ATF7	2.68062377850598E-10	HIVEP1 - PLEK	1.30930377650884E-10
STAT3 - SPI1	1.35532529643712E-10	JUND - HHEX	2.98749774918505E-10	NFE2 - ID2	6.39601011043212E-11	ATF7 - ETV6	2.68062377850598E-10	PLEK - HIVEP1	1.30930377650884E-10
ERG - MLX	1.35306071902264E-10	TAL1 - ZNF263	2.98024632749971E-10	MLX - STAT3	6.31962121522278E-11	ZNF426 - ATF5	2.65577199121125E-10	MEF2D - TAL1	1.3091464023951E-10
MLX - ERG	1.35306071902264E-10	ZNF263 - TAL1	2.98024632749971E-10	STAT3 - MLX	6.31962121522278E-11	ATF5 - ZNF426	2.65577199121125E-10	TAL1 - MEF2D	1.3091464023951E-10
GATA2 - KLF13	1.35040950643983E-10	ZNF530 - TAL1	2.96796837107038E-10	ZNF48 - JUND	6.31584437527089E-11	SMAD6 - HMGB3	2.65035937641045E-10	MBD2 - KLF1	1.30369146034148E-10
KLF13 - GATA2	1.35040950643983E-10	TAL1 - ZNF530	2.96796837107038E-10	JUND - ZNF48	6.31584437527089E-11	HMGB3 - SMAD6	2.65035937641045E-10	KLF1 - MBD2	1.30369146034148E-10
ZFPM2 - PLEK	1.34180860866806E-10	ZNF888 - GATA2	2.96638602570454E-10	GFI1B - RUNX1	6.30820048974634E-11	HMGB3 - ZNF740	2.64450877862643E-10	TCF3 - TAL1	1.30308847046123E-10
PLEK - ZFPM2	1.34180860866806E-10	GATA2 - ZNF888	2.96638602570454E-10	RUNX1 - GFI1B	6.30820048974634E-11	ZNF740 - HMGB3	2.64450877862643E-10	TAL1 - TCF3	1.30308847046123E-10
GATA2 - GLMP	1.33710834071543E-10	GFI1 - FOXP1	2.9640559451316E-10	LYL1 - TSC22D1	6.29499716242599E-11	KLF13 - ELF1	2.6345345349732E-10	STAT6 - GATA1	1.29987562380585E-10
GLMP - GATA2	1.33710834071543E-10	FOXP1 - GFI1	2.9640559451316E-10	TSC22D1 - LYL1	6.29499716242599E-11	ELF1 - KLF13	2.6345345349732E-10	GATA1 - STAT6	1.29987562380585E-10
FLI1 - SNAPC4	1.33381278244471E-10	ARID5A - TAL1	2.94548108126236E-10	RUNX1 - CEBPA	6.28313998052299E-11	GFI1B - MEIS1	2.61996840889012E-10	CUX1 - ETV6	1.2997258824754E-10
SNAPC4 - FLI1	1.33381278244471E-10	TAL1 - ARID5A	2.94548108126236E-10	CEBPA - RUNX1	6.28313998052299E-11	MEIS1 - GFI1B	2.61996840889012E-10	ETV6 - CUX1	1.2997258824754E-10
RUNX1 - FOS	1.33313013406244E-10	MEIS1 - STAT3	2.9239885512844E-10	ZNF394 - ETV6	6.27883092740866E-11	FOXP1 - GFI1	2.61430238568394E-10	ZNF587 - ATF5	1.29872806953202E-10
FOS - RUNX1	1.33313013406244E-10	STAT3 - MEIS1	2.9239885512844E-10	ETV6 - ZNF394	6.27883092740866E-11	GFI1 - FOXP1	2.61430238568394E-10	ATF5 - ZNF587	1.29872806953202E-10
ETV4 - PLEK	1.33014155245803E-10	LYL1 - KLF1	2.91863422319238E-10	TCF3 - JUND	6.27215709925189E-11	GATA1 - HMGB3	2.60974047927576E-10	ETV6 - GFI1B	1.2967087126281E-10
PLEK - ETV4	1.33014155245803E-10	KLF1 - LYL1	2.91863422319238E-10	JUND - TCF3	6.27215709925189E-11	HMGB3 - GATA1	2.60974047927576E-10	GFI1B - ETV6	1.2967087126281E-10
MEF2D - GATA1	1.32728356083689E-10	CUX1 - RUNX1	2.91093732451841E-10	ZNF581 - PLEK	6.26514742863016E-11	DEAF1 - ETV6	2.58854965240474E-10	ELF1 - SPI1	1.28783386732501E-10
GATA1 - MEF2D	1.32728356083689E-10	RUNX1 - CUX1	2.91093732451841E-10	PLEK - ZNF581	6.26514742863016E-11	ETV6 - DEAF1	2.58854965240474E-10	SPI1 - ELF1	1.28783386732501E-10
GATA2 - ZNF599	1.32437658062479E-10	HMGB3 - NFIL3	2.90986429396511E-10	HMGB3 - MXD1	6.2594686378592E-11	SMAD6 - FLI1	2.57619037213885E-10	FOXP1 - MXD1	1.28749302885645E-10
ZNF599 - GATA2	1.32437658062479E-10	NFIL3 - HMGB3	2.90986429396511E-10	MXD1 - HMGB3	6.2594686378592E-11	FLI1 - SMAD6	2.57619037213885E-10	MXD1 - FOXP1	1.28749302885645E-10
FLI1 - ZNF641	1.3223316885913E-10	PBX1 - NFE2	2.90270002478721E-10	FLI1 - THAP7	6.21344642404154E-11	ZBTB4 - ELF1	2.55678367366841E-10	KLF1 - STAT3	1.28739949256662E-10
ZNF641 - FLI1	1.3223316885913E-10	NFE2 - PBX1	2.90270002478721E-10	THAP7 - FLI1	6.21344642404154E-11	ELF1 - ZBTB4	2.55678367366841E-10	STAT3 - KLF1	1.28739949256662E-10
SPI1 - MEF2C	1.31198232833363E-10	JUND - RUNX1	2.89829882316184E-10	CEBPA - NCOA1	6.1956058339252E-11	HMGB3 - ID2	2.55208437716092E-10	CREBRF - PLEK	1.28646149288869E-10
MEF2C - SPI1	1.31198232833363E-10	RUNX1 - JUND	2.89829882316184E-10	NCOA1 - CEBPA	6.1956058339252E-11	ID2 - HMGB3	2.55208437716092E-10	PLEK - CREBRF	1.28646149288869E-10
ERG - GFI1B	1.31088265242774E-10	RLF - MEF2C	2.89239576733991E-10	FOS - STAT3	6.14010717270297E-11	ZNF263 - JUND	2.55114457337058E-10	ERG - ZBTB4	1.278940703342E-10
GFI1B - ERG	1.31088265242774E-10	MEF2C - RLF	2.89239576733991E-10	STAT3 - FOS	6.14010717270297E-11	JUND - ZNF263	2.55114457337058E-10	ZBTB4 - ERG	1.278940703342E-10
HHEX - STAT3	1.3050391323155E-10	CEBPA - TCF3	2.88699231187906E-10	ID2 - E2F4	6.11522013582722E-11	FLI1 - KLF16	2.5496801892011E-10	MLX - ETV6	1.27667418303723E-10
STAT3 - HHEX	1.3050391323155E-10	TCF3 - CEBPA	2.88699231187906E-10	E2F4 - ID2	6.11522013582722E-11	KLF16 - FLI1	2.5496801892011E-10	ETV6 - MLX	1.27667418303723E-10
RUNX1 - ZNF335	1.29847382845938E-10	GFI1B - ZNF740	2.85896306628786E-10	TAL1 - HIVEP1	6.10694134151046E-11	GFI1 - TCF3	2.54478771388733E-10	ATF5 - NRF1	1.27527058357835E-10
ZNF335 - RUNX1	1.29847382845938E-10	ZNF740 - GFI1B	2.85896306628786E-10	HIVEP1 - TAL1	6.10694134151046E-11	TCF3 - GFI1	2.54478771388733E-10	NRF1 - ATF5	1.27527058357835E-10
FOXP1 - WT1	1.29761840161891E-10	RLF - CUX1	2.84919338122691E-10	MBD3 - HLF	6.0962589143454E-11	SOX4 - LYL1	2.53915610759492E-10	TSC22D1 - ELF1	1.27458640863942E-10
WT1 - FOXP1	1.29761840161891E-10	CUX1 - RLF	2.84919338122691E-10	HLF - MBD3	6.0962589143454E-11	LYL1 - SOX4	2.53915610759492E-10	ELF1 - TSC22D1	1.27458640863942E-10
MEIS1 - CEBPA	1.29595487119438E-10	GFI1 - KLF1	2.84476997514105E-10	STAT3 - MEF2C	6.09612360591427E-11	ID2 - MEF2C	2.53785353843128E-10	RFX1 - RUNX1	1.27118537918136E-10
CEBPA - MEIS1	1.29595487119438E-10	KLF1 - GFI1	2.84476997514105E-10	MEF2C - STAT3	6.09612360591427E-11	MEF2C - ID2	2.53785353843128E-10	RUNX1 - RFX1	1.27118537918136E-10
PLEK - ATF7	1.29536395498953E-10	MEIS1 - ZNF740	2.84086976165554E-10	STAT6 - MBD3	6.0887198061188E-11	MEF2D - NFE2	2.53384618842389E-10	SNAPC4 - ELF1	1.26434654412755E-10
ATF7 - PLEK	1.29536395498953E-10	ZNF740 - MEIS1	2.84086976165554E-10	MBD3 - STAT6	6.0887198061188E-11	NFE2 - MEF2D	2.53384618842389E-10	ELF1 - SNAPC4	1.26434654412755E-10
HLX - PLEK	1.29094429590637E-10	GATA1 - ZNF48	2.82718376487523E-10	RLF - DEAF1	6.08687961145549E-11	RUNX1 - GATA1	2.53303544806016E-10	TCF3 - MEIS1	1.25594895594716E-10
PLEK - HLX	1.29094429590637E-10	ZNF48 - GATA1	2.82718376487523E-10	DEAF1 - RLF	6.08687961145549E-11	GATA1 - RUNX1	2.53303544806016E-10	MEIS1 - TCF3	1.25594895594716E-10
ZNF599 - ELF1	1.28529326071103E-10	RLF - E2F4	2.81413892189164E-10	KLF1 - GATA2	6.08358988185564E-11	STAT6 - FOXP1	2.52908971543064E-10	HMGB3 - PBX1	1.25392279892722E-10
ELF1 - ZNF599	1.28529326071103E-10	E2F4 - RLF	2.81413892189164E-10	GATA2 - KLF1	6.08358988185564E-11	FOXP1 - STAT6	2.52908971543064E-10	PBX1 - HMGB3	1.25392279892722E-10
ZNF599 - RUNX1	1.28000415822171E-10	GFI1B - CEBPA	2.79609335684938E-10	ZNF263 - PLEK	6.08068387308869E-11	ZNF236 - CEBPA	2.52481952012218E-10	RFX1 - PLEK	1.24478330421063E-10
RUNX1 - ZNF599	1.28000415822171E-10	CEBPA - GFI1B	2.79609335684938E-10	PLEK - ZNF263	6.08068387308869E-11	CEBPA - ZNF236	2.52481952012218E-10	PLEK - RFX1	1.24478330421063E-10
PLEK - CAMTA2	1.2783013536577E-10	GATA2 - ZNF263	2.79595846475189E-10	KLF13 - CUX1	6.06090871935194E-11	RUNX1 - RFX1	2.51699022735252E-10	ATF7 - PLEK	1.24410204360714E-10
CAMTA2 - PLEK	1.2783013536577E-10	ZNF263 - GATA2	2.79595846475189E-10	CUX1 - KLF13	6.06090871935194E-11	RFX1 - RUNX1	2.51699022735252E-10	PLEK - ATF7	1.24410204360714E-10
TAL1 - GLMP	1.27054103349344E-10	TCF3 - MXD1	2.78970013756208E-10	KLF12 - LYL1	6.04845826202016E-11	ELF1 - ZFPM1	2.51620058122626E-10	CEBPA - MXD1	1.23291765685707E-10
GLMP - TAL1	1.27054103349344E-10	MXD1 - TCF3	2.78970013756208E-10	LYL1 - KLF12	6.04845826202016E-11	ZFPM1 - ELF1	2.51620058122626E-10	MXD1 - CEBPA	1.23291765685707E-10
TAL1 - ID2	1.26733498695408E-10	FLI1 - MBD2	2.78830902811222E-10	MBD3 - ID2	6.04005873094948E-11	GATA2 - TCF3	2.51015819241474E-10	FLI1 - KLF13	1.22669305269163E-10
ID2 - TAL1	1.26733498695408E-10	MBD2 - FLI1	2.78830902811222E-10	ID2 - MBD3	6.04005873094948E-11	TCF3 - GATA2	2.51015819241474E-10	KLF13 - FLI1	1.22669305269163E-10
RUNX1 - RLF	1.26201757377764E-10	STAT6 - TSC22D1	2.78239487006005E-10	GFI1B - SATB1	5.99996510808332E-11	TAL1 - KLF16	2.50326565032211E-10	FLI1 - SPI1	1.2220389977724E-10
RLF - RUNX1	1.26201757377764E-10	TSC22D1 - STAT6	2.78239487006005E-10	SATB1 - GFI1B	5.99996510808332E-11	KLF16 - TAL1	2.50326565032211E-10	SPI1 - FLI1	1.2220389977724E-10
ZNF581 - JUND	1.26081103890563E-10	GTF2IRD2 - FOXP1	2.77726730502081E-10	E2F4 - ELF1	5.98087482317489E-11	HOXB4 - FOXP1	2.49051668177458E-10	ERG - ELF1	1.22187204798507E-10
JUND - ZNF581	1.26081103890563E-10	FOXP1 - GTF2IRD2	2.77726730502081E-10	ELF1 - E2F4	5.98087482317489E-11	FOXP1 - HOXB4	2.49051668177458E-10	ELF1 - ERG	1.22187204798507E-10
NFE2 - SLC2A4RG	1.25768118142133E-10	FOXP1 - HLF	2.7767438348647E-10	E2F4 - ZNF587	5.96918209305741E-11	GFI1B - SATB1	2.48040227246449E-10	RFX1 - HMGB3	1.22147597592104E-10
SLC2A4RG - NFE2	1.25768118142133E-10	HLF - FOXP1	2.7767438348647E-10	ZNF587 - E2F4	5.96918209305741E-11	SATB1 - GFI1B	2.48040227246449E-10	HMGB3 - RFX1	1.22147597592104E-10
HMGB3 - ZNF641	1.25249241533787E-10	ATF5 - SATB1	2.77060957509789E-10	KLF1 - HLF	5.93433288620382E-11	FOSL2 - JUND	2.45150372224501E-10	MEF2C - KLF13	1.21610721492971E-10
ZNF641 - HMGB3	1.25249241533787E-10	SATB1 - ATF5	2.77060957509789E-10	HLF - KLF1	5.93433288620382E-11	JUND - FOSL2	2.45150372224501E-10	KLF13 - MEF2C	1.21610721492971E-10
KLF13 - ETV6	1.24708840476551E-10	ELF1 - STAT2	2.76769079876615E-10	ELF1 - TAL1	5.91596077681444E-11	PLEK - ZNF490	2.42815767492743E-10	CUX1 - DEAF1	1.2153077155741E-10
ETV6 - KLF13	1.24708840476551E-10	STAT2 - ELF1	2.76769079876615E-10	TAL1 - ELF1	5.91596077681444E-11	ZNF490 - PLEK	2.42815767492743E-10	DEAF1 - CUX1	1.2153077155741E-10
SPI1 - KLF1	1.23826532361093E-10	TFCP2 - TSC22D1	2.75151956774522E-10	THAP2 - RUNX1	5.88911419630023E-11	FOXP1 - ZNF641	2.42362629965243E-10	SLC2A4RG - KLF1	1.2125001003227E-10
KLF1 - SPI1	1.23826532361093E-10	TSC22D1 - TFCP2	2.75151956774522E-10	RUNX1 - THAP2	5.88911419630023E-11	ZNF641 - FOXP1	2.42362629965243E-10	KLF1 - SLC2A4RG	1.2125001003227E-10
PLEK - ZNF581	1.23299190302184E-10	LYL1 - GFI1	2.74681943857047E-10	TFCP2 - STAT6	5.8690996507238E-11	TCF3 - ELF1	2.41252823274252E-10	FOXP1 - KLF1	1.21178150847001E-10
ZNF581 - PLEK	1.23299190302184E-10	GFI1 - LYL1	2.74681943857047E-10	STAT6 - TFCP2	5.8690996507238E-11	ELF1 - TCF3	2.41252823274252E-10	KLF1 - FOXP1	1.21178150847001E-10
ERG - ZNF263	1.23265272988782E-10	MBD3 - NFE2	2.73582212440004E-10	SMAD6 - JUND	5.84880477383365E-11	RUNX1 - FLI1	2.41054204375146E-10	CUX1 - TCF3	1.20981141771281E-10
ZNF263 - ERG	1.23265272988782E-10	NFE2 - MBD3	2.73582212440004E-10	JUND - SMAD6	5.84880477383365E-11	FLI1 - RUNX1	2.41054204375146E-10	TCF3 - CUX1	1.20981141771281E-10
NFE2 - MEIS1	1.23021801079481E-10	GATA2 - RLF	2.72288580571711E-10	ST18 - NFE2	5.81226351770159E-11	CEBPA - ZNF426	2.39414155167594E-10	ATF5 - TAL1	1.18918930258616E-10
MEIS1 - NFE2	1.23021801079481E-10	RLF - GATA2	2.72288580571711E-10	NFE2 - ST18	5.81226351770159E-11	ZNF426 - CEBPA	2.39414155167594E-10	TAL1 - ATF5	1.18918930258616E-10
RERE - NFE2	1.22174992345236E-10	PBX1 - MEIS1	2.72196432060667E-10	HOXA10 - RUNX1	5.80377620962302E-11	ZNF335 - HMGB3	2.3939367155279E-10	ELF1 - KLF16	1.18785842273539E-10
NFE2 - RERE	1.22174992345236E-10	MEIS1 - PBX1	2.72196432060667E-10	RUNX1 - HOXA10	5.80377620962302E-11	HMGB3 - ZNF335	2.3939367155279E-10	KLF16 - ELF1	1.18785842273539E-10
SOX4 - TSC22D1	1.21963952826043E-10	E2F4 - FOXP1	2.70926697742979E-10	FOXP1 - GATA1	5.79531075906026E-11	GFI1 - TSC22D1	2.39002984070424E-10	ERG - MBD3	1.18339144039581E-10
TSC22D1 - SOX4	1.21963952826043E-10	FOXP1 - E2F4	2.70926697742979E-10	GATA1 - FOXP1	5.79531075906026E-11	TSC22D1 - GFI1	2.39002984070424E-10	MBD3 - ERG	1.18339144039581E-10
HMGB3 - ZNF581	1.21703896960312E-10	NFE2 - STAT2	2.70158340143212E-10	NR1D1 - RUNX1	5.7883104559453E-11	HIVEP1 - JUND	2.38956521236844E-10	CEBPA - ZNF48	1.18289322781351E-10
ZNF581 - HMGB3	1.21703896960312E-10	STAT2 - NFE2	2.70158340143212E-10	RUNX1 - NR1D1	5.7883104559453E-11	JUND - HIVEP1	2.38956521236844E-10	ZNF48 - CEBPA	1.18289322781351E-10
SP2 - TAL1	1.21371510064527E-10	E2F4 - TFCP2	2.69104238892481E-10	NFE2 - NR4A3	5.78384874716509E-11	ZFPM1 - HMGB3	2.37785874324104E-10	ELF1 - GLMP	1.18222279188451E-10
TAL1 - SP2	1.21371510064527E-10	TFCP2 - E2F4	2.69104238892481E-10	NR4A3 - NFE2	5.78384874716509E-11	HMGB3 - ZFPM1	2.37785874324104E-10	GLMP - ELF1	1.18222279188451E-10
RFX1 - ELF1	1.21178483913909E-10	STAT3 - FLI1	2.68317895679715E-10	PLEK - ZNF490	5.72827722755687E-11	NFE2 - KLF1	2.3712726227032E-10	FOXP1 - ETV6	1.17574533442522E-10
ELF1 - RFX1	1.21178483913909E-10	FLI1 - STAT3	2.68317895679715E-10	ZNF490 - PLEK	5.72827722755687E-11	KLF1 - NFE2	2.3712726227032E-10	ETV6 - FOXP1	1.17574533442522E-10
ZNF516 - JUND	1.20872048481324E-10	GATA1 - KLF1	2.6755933579814E-10	ZNF236 - CEBPA	5.72447783619978E-11	TSC22D1 - SPI1	2.35889668909195E-10	PLEK - PRDM1	1.17567872104374E-10
JUND - ZNF516	1.20872048481324E-10	KLF1 - GATA1	2.6755933579814E-10	CEBPA - ZNF236	5.72447783619978E-11	SPI1 - TSC22D1	2.35889668909195E-10	PRDM1 - PLEK	1.17567872104374E-10
JUND - GLMP	1.2070412724885E-10	ATF7 - TAL1	2.66702104845251E-10	HOXA10 - TAL1	5.69469853217708E-11	SATB1 - ELF1	2.35828995220899E-10	MEIS1 - TSC22D1	1.17053713943882E-10
GLMP - JUND	1.2070412724885E-10	TAL1 - ATF7	2.66702104845251E-10	TAL1 - HOXA10	5.69469853217708E-11	ELF1 - SATB1	2.35828995220899E-10	TSC22D1 - MEIS1	1.17053713943882E-10
SMAD6 - ELF1	1.19810494858541E-10	SNAPC4 - GATA2	2.65473087956991E-10	ZNF641 - FLI1	5.69307066766722E-11	ATF5 - STAT3	2.3557183981282E-10	CEBPA - ZBTB4	1.1686875078798E-10
ELF1 - SMAD6	1.19810494858541E-10	GATA2 - SNAPC4	2.65473087956991E-10	FLI1 - ZNF641	5.69307066766722E-11	STAT3 - ATF5	2.3557183981282E-10	ZBTB4 - CEBPA	1.1686875078798E-10
FLI1 - KLF16	1.1966255764051E-10	TSC22D1 - ATF5	2.64528843274547E-10	GFI1 - ELF1	5.6909782442105E-11	ELF1 - GFI1	2.35215263932886E-10	WT1 - FOXP1	1.16780765613278E-10
KLF16 - FLI1	1.1966255764051E-10	ATF5 - TSC22D1	2.64528843274547E-10	ELF1 - GFI1	5.6909782442105E-11	GFI1 - ELF1	2.35215263932886E-10	FOXP1 - WT1	1.16780765613278E-10
ATF5 - RLF	1.18915363667149E-10	SOX4 - GFI1B	2.64511412773061E-10	MEF2C - SNAPC4	5.64024556226617E-11	STAT2 - ELF1	2.3475443811094E-10	MEF2C - HOXB4	1.15810167011787E-10
RLF - ATF5	1.18915363667149E-10	GFI1B - SOX4	2.64511412773061E-10	SNAPC4 - MEF2C	5.64024556226617E-11	ELF1 - STAT2	2.3475443811094E-10	HOXB4 - MEF2C	1.15810167011787E-10
ZNF48 - JUND	1.18843629381971E-10	GATA2 - ST18	2.60208854463428E-10	RUNX1 - CEBPD	5.63239142825633E-11	MLX - HMGB3	2.3087556866308E-10	MEIS1 - E2F4	1.1555695983434E-10
JUND - ZNF48	1.18843629381971E-10	ST18 - GATA2	2.60208854463428E-10	CEBPD - RUNX1	5.63239142825633E-11	HMGB3 - MLX	2.3087556866308E-10	E2F4 - MEIS1	1.1555695983434E-10
E2F4 - ZNF587	1.1841676250679E-10	FOS - GATA2	2.57136228976052E-10	HLX - NFE2	5.62400161163712E-11	MEF2C - E2F4	2.29136126739249E-10	GATA2 - IRF4	1.15364592878642E-10
ZNF587 - E2F4	1.1841676250679E-10	GATA2 - FOS	2.57136228976052E-10	NFE2 - HLX	5.62400161163712E-11	E2F4 - MEF2C	2.29136126739249E-10	IRF4 - GATA2	1.15364592878642E-10
TCF3 - HMGB3	1.18103263280211E-10	MXD1 - MEIS1	2.57051907537331E-10	CUX1 - GFI1B	5.60535159954689E-11	STAT3 - ZNF48	2.28557617276692E-10	MEIS1 - LYL1	1.14835703446392E-10
HMGB3 - TCF3	1.18103263280211E-10	MEIS1 - MXD1	2.57051907537331E-10	GFI1B - CUX1	5.60535159954689E-11	ZNF48 - STAT3	2.28557617276692E-10	LYL1 - MEIS1	1.14835703446392E-10
CUX1 - ZNF263	1.17510015607003E-10	HLF - NFE2	2.55194282372528E-10	ZNF641 - E2F4	5.59835233726602E-11	SMAD6 - TAL1	2.27914548345254E-10	ZNF740 - JUND	1.14530065986607E-10
ZNF263 - CUX1	1.17510015607003E-10	NFE2 - HLF	2.55194282372528E-10	E2F4 - ZNF641	5.59835233726602E-11	TAL1 - SMAD6	2.27914548345254E-10	JUND - ZNF740	1.14530065986607E-10
MLX - LYL1	1.17006862532243E-10	ZNF335 - FOXP1	2.54776560959513E-10	ATF5 - STAT6	5.5758314632115E-11	GATA2 - GTF2IRD2	2.27388080586977E-10	CAMTA2 - PLEK	1.13749662467022E-10
LYL1 - MLX	1.17006862532243E-10	FOXP1 - ZNF335	2.54776560959513E-10	STAT6 - ATF5	5.5758314632115E-11	GTF2IRD2 - GATA2	2.27388080586977E-10	PLEK - CAMTA2	1.13749662467022E-10
NME2 - GATA2	1.1664945398504E-10	GATA2 - ZNF696	2.54569809676752E-10	ZNF581 - STAT3	5.57524929001296E-11	STAT6 - MEF2C	2.2666314658526E-10	HMGB3 - MEIS1	1.13628939590882E-10
GATA2 - NME2	1.1664945398504E-10	ZNF696 - GATA2	2.54569809676752E-10	STAT3 - ZNF581	5.57524929001296E-11	MEF2C - STAT6	2.2666314658526E-10	MEIS1 - HMGB3	1.13628939590882E-10
CUX1 - DEAF1	1.16594026100536E-10	TSC22D1 - HHEX	2.54134324695343E-10	NR4A3 - STAT3	5.56845680677043E-11	TSC22D1 - MEIS1	2.2424873069582E-10	GATA1 - GLMP	1.13555907732543E-10
DEAF1 - CUX1	1.16594026100536E-10	HHEX - TSC22D1	2.54134324695343E-10	STAT3 - NR4A3	5.56845680677043E-11	MEIS1 - TSC22D1	2.2424873069582E-10	GLMP - GATA1	1.13555907732543E-10
ZNF394 - FOXP1	1.16084530876748E-10	GFI1 - E2F4	2.53639637071146E-10	MEF2C - GLMP	5.56115570260474E-11	MEF2C - ZNF740	2.24139623528075E-10	STAT6 - MEF2C	1.12920353623203E-10
FOXP1 - ZNF394	1.16084530876748E-10	E2F4 - GFI1	2.53639637071146E-10	GLMP - MEF2C	5.56115570260474E-11	ZNF740 - MEF2C	2.24139623528075E-10	MEF2C - STAT6	1.12920353623203E-10
RUNX1 - HOXA10	1.16034647168473E-10	FOSL2 - HMGB3	2.52473514317231E-10	TAL1 - NR1D1	5.54756622583863E-11	ZNF394 - RUNX1	2.23977877911175E-10	TCF3 - STAT3	1.12556512721351E-10
HOXA10 - RUNX1	1.16034647168473E-10	HMGB3 - FOSL2	2.52473514317231E-10	NR1D1 - TAL1	5.54756622583863E-11	RUNX1 - ZNF394	2.23977877911175E-10	STAT3 - TCF3	1.12556512721351E-10
ZNF740 - MEF2C	1.1585130077485E-10	ELF1 - KLF13	2.51722309663194E-10	ZNF696 - ELF1	5.51941062298944E-11	HMGB3 - HIVEP1	2.23368809559865E-10	PLEK - NR4A3	1.12491842230167E-10
MEF2C - ZNF740	1.1585130077485E-10	KLF13 - ELF1	2.51722309663194E-10	ELF1 - ZNF696	5.51941062298944E-11	HIVEP1 - HMGB3	2.23368809559865E-10	NR4A3 - PLEK	1.12491842230167E-10
RUNX1 - HLF	1.15412721046759E-10	ZNF394 - TAL1	2.51696302688842E-10	NFIL3 - FOXP1	5.46527649525341E-11	GLMP - ELF1	2.22129217797296E-10	SPI1 - KLF1	1.12466522206311E-10
HLF - RUNX1	1.15412721046759E-10	TAL1 - ZNF394	2.51696302688842E-10	FOXP1 - NFIL3	5.46527649525341E-11	ELF1 - GLMP	2.22129217797296E-10	KLF1 - SPI1	1.12466522206311E-10
ZNF236 - CEBPA	1.14521676863877E-10	MBD3 - MEIS1	2.50292564452082E-10	HMGB3 - SOX4	5.43141261133417E-11	DEAF1 - CUX1	2.21663104538195E-10	ATF5 - CREBRF	1.12418116482438E-10
CEBPA - ZNF236	1.14521676863877E-10	MEIS1 - MBD3	2.50292564452082E-10	SOX4 - HMGB3	5.43141261133417E-11	CUX1 - DEAF1	2.21663104538195E-10	CREBRF - ATF5	1.12418116482438E-10
FOXP1 - ZNF236	1.13845328997275E-10	ELF1 - ARID5A	2.49601811441735E-10	MXD1 - TAL1	5.424608331972E-11	FOXP1 - SMAD6	2.21630505614634E-10	JUND - ZNF772	1.1221460566313E-10
ZNF236 - FOXP1	1.13845328997275E-10	ARID5A - ELF1	2.49601811441735E-10	TAL1 - MXD1	5.424608331972E-11	SMAD6 - FOXP1	2.21630505614634E-10	ZNF772 - JUND	1.1221460566313E-10
ZNF426 - MEF2C	1.13448042626807E-10	THAP7 - ELF1	2.48934234337028E-10	ZFPM1 - ERG	5.40132140403049E-11	ZBTB14 - FOXP1	2.20550022689281E-10	JUND - NME2	1.1212518413739E-10
MEF2C - ZNF426	1.13448042626807E-10	ELF1 - THAP7	2.48934234337028E-10	ERG - ZFPM1	5.40132140403049E-11	FOXP1 - ZBTB14	2.20550022689281E-10	NME2 - JUND	1.1212518413739E-10
TFCP2 - STAT6	1.12981519972966E-10	TAL1 - ZNF335	2.48361803345532E-10	FLI1 - ZNF48	5.40089188649784E-11	HHEX - TCF3	2.20231999303877E-10	CEBPA - KLF13	1.12040592081808E-10
STAT6 - TFCP2	1.12981519972966E-10	ZNF335 - TAL1	2.48361803345532E-10	ZNF48 - FLI1	5.40089188649784E-11	TCF3 - HHEX	2.20231999303877E-10	KLF13 - CEBPA	1.12040592081808E-10
SATB1 - ZNF740	1.1288504853102E-10	ZNF48 - FLI1	2.47488918247996E-10	RUNX1 - JUND	5.39009357980458E-11	ETV6 - ZNF394	2.16975867828317E-10	HMGB3 - SNAPC4	1.11500336741344E-10
ZNF740 - SATB1	1.1288504853102E-10	FLI1 - ZNF48	2.47488918247996E-10	JUND - RUNX1	5.39009357980458E-11	ZNF394 - ETV6	2.16975867828317E-10	SNAPC4 - HMGB3	1.11500336741344E-10
ZNF394 - ERG	1.12809463159724E-10	JUND - KLF13	2.47258491459235E-10	ZNF599 - FLI1	5.38145777939647E-11	MBD3 - E2F4	2.16812220954488E-10	STAT3 - GATA1	1.11140742442561E-10
ERG - ZNF394	1.12809463159724E-10	KLF13 - JUND	2.47258491459235E-10	FLI1 - ZNF599	5.38145777939647E-11	E2F4 - MBD3	2.16812220954488E-10	GATA1 - STAT3	1.11140742442561E-10
ZNF394 - MEIS1	1.12617651315539E-10	ERG - MBD3	2.45096998252592E-10	MXD1 - STAT3	5.36741553980313E-11	MBD2 - LYL1	2.16204082414961E-10	ZFPM1 - SATB1	1.10902800831703E-10
MEIS1 - ZNF394	1.12617651315539E-10	MBD3 - ERG	2.45096998252592E-10	STAT3 - MXD1	5.36741553980313E-11	LYL1 - MBD2	2.16204082414961E-10	SATB1 - ZFPM1	1.10902800831703E-10
JUND - HIVEP1	1.12474869695678E-10	GATA2 - ZKSCAN4	2.44699233098444E-10	ZNF426 - RUNX1	5.30662562503448E-11	ELF1 - ZNF581	2.15927303814922E-10	JUND - ZBTB4	1.10579316536796E-10
HIVEP1 - JUND	1.12474869695678E-10	ZKSCAN4 - GATA2	2.44699233098444E-10	RUNX1 - ZNF426	5.30662562503448E-11	ZNF581 - ELF1	2.15927303814922E-10	ZBTB4 - JUND	1.10579316536796E-10
ETV6 - ZNF236	1.12330755808188E-10	KLF9 - MEF2C	2.44450265585172E-10	GATA2 - STAT3	5.29550847616633E-11	ZNF740 - JUND	2.14874840143153E-10	TAL1 - PRDM1	1.10459599800272E-10
ZNF236 - ETV6	1.12330755808188E-10	MEF2C - KLF9	2.44450265585172E-10	STAT3 - GATA2	5.29550847616633E-11	JUND - ZNF740	2.14874840143153E-10	PRDM1 - TAL1	1.10459599800272E-10
JUND - ZNF263	1.122211282234E-10	PLEK - ZNF280C	2.4339877335855E-10	SOX4 - KLF1	5.28941751509748E-11	ZNF740 - CEBPA	2.14678455567885E-10	E2F4 - SLC2A4RG	1.10358236438124E-10
ZNF263 - JUND	1.122211282234E-10	ZNF280C - PLEK	2.4339877335855E-10	KLF1 - SOX4	5.28941751509748E-11	CEBPA - ZNF740	2.14678455567885E-10	SLC2A4RG - E2F4	1.10358236438124E-10
ZNF696 - ELF1	1.12087526760174E-10	MEIS1 - SOX4	2.42950548567933E-10	PLEK - GFI1	5.27128202199023E-11	ZNF697 - GATA2	2.13910028579178E-10	ZNF530 - FOXP1	1.10267552033694E-10
ELF1 - ZNF696	1.12087526760174E-10	SOX4 - MEIS1	2.42950548567933E-10	GFI1 - PLEK	5.27128202199023E-11	GATA2 - ZNF697	2.13910028579178E-10	FOXP1 - ZNF530	1.10267552033694E-10
GATA2 - DACH1	1.12049758360655E-10	ZNF426 - FOXP1	2.42754039092574E-10	GATA1 - MEF2C	5.26256607735753E-11	FOXP1 - NME2	2.13520992553562E-10	SLC2A4RG - ERG	1.10039546918905E-10
DACH1 - GATA2	1.12049758360655E-10	FOXP1 - ZNF426	2.42754039092574E-10	MEF2C - GATA1	5.26256607735753E-11	NME2 - FOXP1	2.13520992553562E-10	ERG - SLC2A4RG	1.10039546918905E-10
ZNF587 - ETV6	1.10641384942767E-10	ZNF772 - TAL1	2.41900860453725E-10	MEF2D - MBD3	5.26089866115242E-11	LYL1 - MEF2D	2.13407444493718E-10	ZBTB4 - FLI1	1.09306542983578E-10
ETV6 - ZNF587	1.10641384942767E-10	TAL1 - ZNF772	2.41900860453725E-10	MBD3 - MEF2D	5.26089866115242E-11	MEF2D - LYL1	2.13407444493718E-10	FLI1 - ZBTB4	1.09306542983578E-10
TSC22D1 - STAT6	1.10216613613545E-10	GFI1B - NFE2	2.40995251532539E-10	FOS - E2F4	5.2444940751295E-11	NFE2 - GFI1B	2.13006098870316E-10	MBD2 - STAT2	1.09229562894608E-10
STAT6 - TSC22D1	1.10216613613545E-10	NFE2 - GFI1B	2.40995251532539E-10	E2F4 - FOS	5.2444940751295E-11	GFI1B - NFE2	2.13006098870316E-10	STAT2 - MBD2	1.09229562894608E-10
CREBRF - GATA1	1.10208023262892E-10	ATF5 - ZNF587	2.4058863234977E-10	SLC2A4RG - LYL1	5.22484243370425E-11	CEBPA - ATF5	2.12925815867848E-10	ZFPM2 - GATA2	1.08699479972607E-10
GATA1 - CREBRF	1.10208023262892E-10	ZNF587 - ATF5	2.4058863234977E-10	LYL1 - SLC2A4RG	5.22484243370425E-11	ATF5 - CEBPA	2.12925815867848E-10	GATA2 - ZFPM2	1.08699479972607E-10
GFI1B - ELF1	1.10097334027337E-10	TCF3 - RUNX1	2.40043596111406E-10	MXD1 - NFE2	5.21815507470436E-11	MLX - NFE2	2.11761455592985E-10	TFCP2 - STAT6	1.08065320580941E-10
ELF1 - GFI1B	1.10097334027337E-10	RUNX1 - TCF3	2.40043596111406E-10	NFE2 - MXD1	5.21815507470436E-11	NFE2 - MLX	2.11761455592985E-10	STAT6 - TFCP2	1.08065320580941E-10
ATF7 - ETV6	1.10036049716378E-10	GATA1 - FOSL2	2.39453096240183E-10	HMGB3 - ZNF418	5.21289018895477E-11	FOXP1 - KLF1	2.1003729311353E-10	RUNX1 - ZNF696	1.07132157312062E-10
ETV6 - ATF7	1.10036049716378E-10	FOSL2 - GATA1	2.39453096240183E-10	ZNF418 - HMGB3	5.21289018895477E-11	KLF1 - FOXP1	2.1003729311353E-10	ZNF696 - RUNX1	1.07132157312062E-10
STAT3 - RFX1	1.09836285899778E-10	CUX1 - ETV6	2.38572828159533E-10	CREBRF - RUNX1	5.16050847887417E-11	MYCN - TAL1	2.09501832548753E-10	ZNF888 - MEF2C	1.07033153173841E-10
RFX1 - STAT3	1.09836285899778E-10	ETV6 - CUX1	2.38572828159533E-10	RUNX1 - CREBRF	5.16050847887417E-11	TAL1 - MYCN	2.09501832548753E-10	MEF2C - ZNF888	1.07033153173841E-10
TAL1 - SNAPC4	1.0975790415424E-10	MEF2D - ATF5	2.38467606772375E-10	SLC2A4RG - KLF1	5.15790639366021E-11	TCF3 - RUNX1	2.09007838813946E-10	ZBTB14 - NFE2	1.05488097423834E-10
SNAPC4 - TAL1	1.0975790415424E-10	ATF5 - MEF2D	2.38467606772375E-10	KLF1 - SLC2A4RG	5.15790639366021E-11	RUNX1 - TCF3	2.09007838813946E-10	NFE2 - ZBTB14	1.05488097423834E-10
GATA1 - PLEK	1.09510366053112E-10	DEAF1 - GATA1	2.37336927888521E-10	STAT2 - STAT6	5.15475231943618E-11	HMGB3 - NCOA1	2.08319833605586E-10	TAL1 - ZNF696	1.05375839998256E-10
PLEK - GATA1	1.09510366053112E-10	GATA1 - DEAF1	2.37336927888521E-10	STAT6 - STAT2	5.15475231943618E-11	NCOA1 - HMGB3	2.08319833605586E-10	ZNF696 - TAL1	1.05375839998256E-10
HOXB4 - HMGB3	1.09469634745896E-10	MEF2C - STAT2	2.36653807661469E-10	ATF5 - MYCN	5.15160830660832E-11	FOXP1 - SOX4	2.06875822028607E-10	GATA1 - MEF2D	1.04573787129691E-10
HMGB3 - HOXB4	1.09469634745896E-10	STAT2 - MEF2C	2.36653807661469E-10	MYCN - ATF5	5.15160830660832E-11	SOX4 - FOXP1	2.06875822028607E-10	MEF2D - GATA1	1.04573787129691E-10
NFE2 - ZNF48	1.0895635782493E-10	ELF1 - CREBRF	2.34717301150766E-10	MEF2D - FOXP1	5.12093700777427E-11	STAT2 - RUNX1	2.05476469172794E-10	JUND - SMAD6	1.04510337883834E-10
ZNF48 - NFE2	1.0895635782493E-10	CREBRF - ELF1	2.34717301150766E-10	FOXP1 - MEF2D	5.12093700777427E-11	RUNX1 - STAT2	2.05476469172794E-10	SMAD6 - JUND	1.04510337883834E-10
ELF1 - ZFPM1	1.0887504092727E-10	KLF16 - NFE2	2.33928570958497E-10	TCF3 - ELF1	5.10988959478986E-11	ETV6 - ZNF587	2.04446057305852E-10	PLEK - HLF	1.03573843945881E-10
ZFPM1 - ELF1	1.0887504092727E-10	NFE2 - KLF16	2.33928570958497E-10	ELF1 - TCF3	5.10988959478986E-11	ZNF587 - ETV6	2.04446057305852E-10	HLF - PLEK	1.03573843945881E-10
NCOA1 - FOXP1	1.08278247479277E-10	ZNF599 - TAL1	2.31064778422052E-10	GATA2 - NFIL3	5.0820934266449E-11	KLF16 - JUND	2.03318015201681E-10	ZNF696 - ELF1	1.03348690716487E-10
FOXP1 - NCOA1	1.08278247479277E-10	TAL1 - ZNF599	2.31064778422052E-10	NFIL3 - GATA2	5.0820934266449E-11	JUND - KLF16	2.03318015201681E-10	ELF1 - ZNF696	1.03348690716487E-10
KLF1 - SOX4	1.08069844739767E-10	STAT3 - NCOA1	2.3034772700381E-10	ZNF418 - TAL1	5.07804423510727E-11	ERG - TSC22D1	2.02651687097877E-10	CUX1 - TAL1	1.03077747726221E-10
SOX4 - KLF1	1.08069844739767E-10	NCOA1 - STAT3	2.3034772700381E-10	TAL1 - ZNF418	5.07804423510727E-11	TSC22D1 - ERG	2.02651687097877E-10	TAL1 - CUX1	1.03077747726221E-10
ZNF335 - HMGB3	1.07356290524052E-10	ARID5A - PLEK	2.29117849692706E-10	THAP2 - HMGB3	5.07710644359616E-11	PLEK - WT1	2.02602309928857E-10	ZNF587 - GATA1	1.02945027502521E-10
HMGB3 - ZNF335	1.07356290524052E-10	PLEK - ARID5A	2.29117849692706E-10	HMGB3 - THAP2	5.07710644359616E-11	WT1 - PLEK	2.02602309928857E-10	GATA1 - ZNF587	1.02945027502521E-10
MXD1 - RUNX1	1.0730429739203E-10	NFE2 - STAT6	2.28656538148186E-10	SMAD6 - HMGB3	5.03870140056151E-11	SPI1 - TCF3	2.02476604926893E-10	TSC22D1 - HOXA10	1.02697336745727E-10
RUNX1 - MXD1	1.0730429739203E-10	STAT6 - NFE2	2.28656538148186E-10	HMGB3 - SMAD6	5.03870140056151E-11	TCF3 - SPI1	2.02476604926893E-10	HOXA10 - TSC22D1	1.02697336745727E-10
HMGB3 - ZNF530	1.0721636772848E-10	ELF1 - TFCP2	2.28571508942288E-10	GFI1B - SOX4	5.03523750472468E-11	E2F4 - ERG	2.00608016309722E-10	ATF5 - CUX1	1.02578917582363E-10
ZNF530 - HMGB3	1.0721636772848E-10	TFCP2 - ELF1	2.28571508942288E-10	SOX4 - GFI1B	5.03523750472468E-11	ERG - E2F4	2.00608016309722E-10	CUX1 - ATF5	1.02578917582363E-10
ELF1 - ID2	1.07022363193821E-10	GATA1 - ZNF740	2.28563099002876E-10	ELF1 - CAMTA2	5.03391807404885E-11	MEF2C - CEBPA	1.98894761771484E-10	MBD3 - ZNF426	1.02404834612102E-10
ID2 - ELF1	1.07022363193821E-10	ZNF740 - GATA1	2.28563099002876E-10	CAMTA2 - ELF1	5.03391807404885E-11	CEBPA - MEF2C	1.98894761771484E-10	ZNF426 - MBD3	1.02404834612102E-10
RUNX1 - GFI1	1.06945223510291E-10	MBD2 - TSC22D1	2.28189314666061E-10	MBD3 - NR4A3	5.03154254372085E-11	RFX1 - GATA2	1.98881827673247E-10	HOXB4 - ERG	1.01522276696464E-10
GFI1 - RUNX1	1.06945223510291E-10	TSC22D1 - MBD2	2.28189314666061E-10	NR4A3 - MBD3	5.03154254372085E-11	GATA2 - RFX1	1.98881827673247E-10	ERG - HOXB4	1.01522276696464E-10
ZNF394 - GATA2	1.06894611218156E-10	TSC22D1 - ERG	2.2798041232619E-10	NR1D1 - GATA1	5.01832637944677E-11	GFI1 - GFI1B	1.98722691080455E-10	TAL1 - KLF12	1.01248551209743E-10
GATA2 - ZNF394	1.06894611218156E-10	ERG - TSC22D1	2.2798041232619E-10	GATA1 - NR1D1	5.01832637944677E-11	GFI1B - GFI1	1.98722691080455E-10	KLF12 - TAL1	1.01248551209743E-10
AHRR - GATA2	1.06619227335791E-10	CEBPA - ZNF740	2.27516339101896E-10	ZNF516 - FOXP1	5.01399026464622E-11	ERG - CUX1	1.98466659773189E-10	ZNF48 - HHEX	1.01111334582793E-10
GATA2 - AHRR	1.06619227335791E-10	ZNF740 - CEBPA	2.27516339101896E-10	FOXP1 - ZNF516	5.01399026464622E-11	CUX1 - ERG	1.98466659773189E-10	HHEX - ZNF48	1.01111334582793E-10
SPI1 - TCF3	1.05157903218522E-10	HMGB3 - TCF3	2.27276336639548E-10	TFEB - JUND	5.0046619626265E-11	MEF2C - ZNF641	1.97903915477582E-10	STAT3 - ERG	1.01056399359756E-10
TCF3 - SPI1	1.05157903218522E-10	TCF3 - HMGB3	2.27276336639548E-10	JUND - TFEB	5.0046619626265E-11	ZNF641 - MEF2C	1.97903915477582E-10	ERG - STAT3	1.01056399359756E-10
ZNF696 - GATA1	1.04778796750082E-10	RUNX1 - SOX4	2.27256741203163E-10	CREBRF - CEBPA	5.00277631820811E-11	MEF2D - GATA2	1.97569641202655E-10	MBD2 - STAT3	1.0075833223322E-10
GATA1 - ZNF696	1.04778796750082E-10	SOX4 - RUNX1	2.27256741203163E-10	CEBPA - CREBRF	5.00277631820811E-11	GATA2 - MEF2D	1.97569641202655E-10	STAT3 - MBD2	1.0075833223322E-10
GATA1 - MYCN	1.04302191883399E-10	TAL1 - SMAD6	2.27129828833661E-10	GATA1 - ZNF48	4.99840377421457E-11	ATF5 - MEF2D	1.96679769692842E-10	HMGB3 - ZNF641	1.00615557552253E-10
MYCN - GATA1	1.04302191883399E-10	SMAD6 - TAL1	2.27129828833661E-10	ZNF48 - GATA1	4.99840377421457E-11	MEF2D - ATF5	1.96679769692842E-10	ZNF641 - HMGB3	1.00615557552253E-10
ETV6 - MXD1	1.03482770963392E-10	GFI1B - FLI1	2.26771088018829E-10	SNAPC4 - GATA2	4.99626243155582E-11	HMGB3 - MEF2D	1.93430424455521E-10	KLF13 - ERG	1.00579863882011E-10
MXD1 - ETV6	1.03482770963392E-10	FLI1 - GFI1B	2.26771088018829E-10	GATA2 - SNAPC4	4.99626243155582E-11	MEF2D - HMGB3	1.93430424455521E-10	ERG - KLF13	1.00579863882011E-10
ZFPM1 - JUND	1.02901596965577E-10	THAP2 - FOXP1	2.26330038044509E-10	STAT6 - MXD1	4.9437596377766E-11	GATA2 - RLF	1.92150628741672E-10	MYCN - FOXP1	1.00269473279901E-10
JUND - ZFPM1	1.02901596965577E-10	FOXP1 - THAP2	2.26330038044509E-10	MXD1 - STAT6	4.9437596377766E-11	RLF - GATA2	1.92150628741672E-10	FOXP1 - MYCN	1.00269473279901E-10
FOXP1 - NFIL3	1.02870205409555E-10	TFCP2 - NFE2	2.26006255377165E-10	MBD2 - MXD1	4.89880358500727E-11	RUNX1 - SMAD6	1.9185816824141E-10	ZBTB14 - ETV6	9.95345680876447E-11
NFIL3 - FOXP1	1.02870205409555E-10	NFE2 - TFCP2	2.26006255377165E-10	MXD1 - MBD2	4.89880358500727E-11	SMAD6 - RUNX1	1.9185816824141E-10	ETV6 - ZBTB14	9.95345680876447E-11
ZNF696 - PLEK	1.02632097265243E-10	CEBPA - RUNX1	2.25314461532733E-10	ATF6B - E2F4	4.89656613866796E-11	GATA1 - LYL1	1.91433757734671E-10	NCOA1 - NFE2	9.8775251866634E-11
PLEK - ZNF696	1.02632097265243E-10	RUNX1 - CEBPA	2.25314461532733E-10	E2F4 - ATF6B	4.89656613866796E-11	LYL1 - GATA1	1.91433757734671E-10	NFE2 - NCOA1	9.8775251866634E-11
PLEK - NR4A3	1.0239354503172E-10	HMGB3 - SMAD6	2.24876076093672E-10	DACH1 - GATA2	4.88196323644718E-11	TCF3 - MBD2	1.91353849432474E-10	ZNF740 - HMGB3	9.83704714907496E-11
NR4A3 - PLEK	1.0239354503172E-10	SMAD6 - HMGB3	2.24876076093672E-10	GATA2 - DACH1	4.88196323644718E-11	MBD2 - TCF3	1.91353849432474E-10	HMGB3 - ZNF740	9.83704714907496E-11
ZNF426 - GATA2	1.02259187229059E-10	ZNF581 - MEF2C	2.2468256422048E-10	HMGB3 - ZKSCAN4	4.87632018097983E-11	ERG - ZNF394	1.91138493921272E-10	ZNF587 - GFI1B	9.82006490013454E-11
GATA2 - ZNF426	1.02259187229059E-10	MEF2C - ZNF581	2.2468256422048E-10	ZKSCAN4 - HMGB3	4.87632018097983E-11	ZNF394 - ERG	1.91138493921272E-10	GFI1B - ZNF587	9.82006490013454E-11
HOXA10 - ELF1	1.00799264768359E-10	GATA2 - ZBTB4	2.23901189255749E-10	JUND - LYL1	4.86578138891858E-11	FOS - PLEK	1.90798599142283E-10	SOX4 - KLF1	9.80237002679019E-11
ELF1 - HOXA10	1.00799264768359E-10	ZBTB4 - GATA2	2.23901189255749E-10	LYL1 - JUND	4.86578138891858E-11	PLEK - FOS	1.90798599142283E-10	KLF1 - SOX4	9.80237002679019E-11
ELF1 - NR4A3	1.0031234176644E-10	KLF1 - MXD1	2.23698615187118E-10	PLEK - MEF2D	4.85798692939632E-11	NCOA1 - GATA2	1.9073417845128E-10	ZNF696 - GATA1	9.76789968354375E-11
NR4A3 - ELF1	1.0031234176644E-10	MXD1 - KLF1	2.23698615187118E-10	MEF2D - PLEK	4.85798692939632E-11	GATA2 - NCOA1	1.9073417845128E-10	GATA1 - ZNF696	9.76789968354375E-11
ELF1 - STAT3	9.97827584447997E-11	HHEX - NFE2	2.22170615238326E-10	ELF1 - ZNF426	4.84964290947687E-11	NFE2 - MYCN	1.882013156429E-10	ZNF641 - NFE2	9.74794897579123E-11
STAT3 - ELF1	9.97827584447997E-11	NFE2 - HHEX	2.22170615238326E-10	ZNF426 - ELF1	4.84964290947687E-11	MYCN - NFE2	1.882013156429E-10	NFE2 - ZNF641	9.74794897579123E-11
STAT3 - MLX	9.92008836186997E-11	NFE2 - ZFPM1	2.20785570381743E-10	TAL1 - GLMP	4.83840363607602E-11	HMGB3 - MBD3	1.88000115475262E-10	ZNF599 - PLEK	9.67420449304868E-11
MLX - STAT3	9.92008836186997E-11	ZFPM1 - NFE2	2.20785570381743E-10	GLMP - TAL1	4.83840363607602E-11	MBD3 - HMGB3	1.88000115475262E-10	PLEK - ZNF599	9.67420449304868E-11
KLF9 - JUND	9.91364421110141E-11	LYL1 - RLF	2.2069246430334E-10	E2F4 - STAT3	4.83263637440778E-11	PLEK - NR4A3	1.87605833645854E-10	HOXB4 - GATA2	9.58081877722172E-11
JUND - KLF9	9.91364421110141E-11	RLF - LYL1	2.2069246430334E-10	STAT3 - E2F4	4.83263637440778E-11	NR4A3 - PLEK	1.87605833645854E-10	GATA2 - HOXB4	9.58081877722172E-11
RERE - LYL1	9.84541823068064E-11	STAT3 - ERG	2.19472523488307E-10	ZNF426 - DEAF1	4.80881792719323E-11	FOXP1 - NFIL3	1.87290002950924E-10	THAP7 - JUND	9.5205968109191E-11
LYL1 - RERE	9.84541823068064E-11	ERG - STAT3	2.19472523488307E-10	DEAF1 - ZNF426	4.80881792719323E-11	NFIL3 - FOXP1	1.87290002950924E-10	JUND - THAP7	9.5205968109191E-11
STAT3 - TSC22D1	9.84070949727744E-11	ATF5 - PBX1	2.18408124919023E-10	FOSL2 - FOXP1	4.79277069420636E-11	CEBPA - MEIS1	1.87130047568651E-10	CEBPA - ZNF426	9.50068287930428E-11
TSC22D1 - STAT3	9.84070949727744E-11	PBX1 - ATF5	2.18408124919023E-10	FOXP1 - FOSL2	4.79277069420636E-11	MEIS1 - CEBPA	1.87130047568651E-10	ZNF426 - CEBPA	9.50068287930428E-11
GATA1 - TFCP2	9.83937306631155E-11	ELF1 - ZBTB4	2.16674747588463E-10	ZNF516 - RUNX1	4.77604969462142E-11	PLEK - HIVEP1	1.86817825098551E-10	NFE2 - MLX	9.42448757923486E-11
TFCP2 - GATA1	9.83937306631155E-11	ZBTB4 - ELF1	2.16674747588463E-10	RUNX1 - ZNF516	4.77604969462142E-11	HIVEP1 - PLEK	1.86817825098551E-10	MLX - NFE2	9.42448757923486E-11
E2F4 - ZBTB14	9.7300070778239E-11	ZBTB4 - GATA1	2.14764053763084E-10	ZNF418 - FOXP1	4.77579538415984E-11	RERE - LYL1	1.86273496627365E-10	THAP2 - ERG	9.36482211222334E-11
ZBTB14 - E2F4	9.7300070778239E-11	GATA1 - ZBTB4	2.14764053763084E-10	FOXP1 - ZNF418	4.77579538415984E-11	LYL1 - RERE	1.86273496627365E-10	ERG - THAP2	9.36482211222334E-11
MBD2 - STAT3	9.67173424681889E-11	MBD3 - ATF5	2.1472634781361E-10	CEBPA - LYL1	4.77514278118818E-11	FOXP1 - NCOA1	1.85580301126365E-10	ZNF394 - CEBPA	9.33038438177825E-11
STAT3 - MBD2	9.67173424681889E-11	ATF5 - MBD3	2.1472634781361E-10	LYL1 - CEBPA	4.77514278118818E-11	NCOA1 - FOXP1	1.85580301126365E-10	CEBPA - ZNF394	9.33038438177825E-11
ELF1 - ZNF697	9.55462028939813E-11	ZNF530 - JUND	2.14051179558972E-10	MXD1 - HHEX	4.77300941825742E-11	ZNF48 - FOXP1	1.85528245544297E-10	ZNF587 - ETV6	9.2739912971318E-11
ZNF697 - ELF1	9.55462028939813E-11	JUND - ZNF530	2.14051179558972E-10	HHEX - MXD1	4.77300941825742E-11	FOXP1 - ZNF48	1.85528245544297E-10	ETV6 - ZNF587	9.2739912971318E-11
ZNF426 - CEBPA	9.55079695885708E-11	ELF1 - ZNF263	2.14009920895819E-10	CEBPA - STAT6	4.76587554143482E-11	TAL1 - RLF	1.84621151699815E-10	JUND - ZNF426	9.26392434985601E-11
CEBPA - ZNF426	9.55079695885708E-11	ZNF263 - ELF1	2.14009920895819E-10	STAT6 - CEBPA	4.76587554143482E-11	RLF - TAL1	1.84621151699815E-10	ZNF426 - JUND	9.26392434985601E-11
RUNX1 - ZNF696	9.50447498482276E-11	STAT2 - JUND	2.1328917798602E-10	STAT3 - FOSL2	4.74492077573441E-11	ELF1 - ZNF335	1.84471965480881E-10	SPI1 - STAT3	9.26305421256046E-11
ZNF696 - RUNX1	9.50447498482276E-11	JUND - STAT2	2.1328917798602E-10	FOSL2 - STAT3	4.74492077573441E-11	ZNF335 - ELF1	1.84471965480881E-10	STAT3 - SPI1	9.26305421256046E-11
ZNF530 - RUNX1	9.4088875579601E-11	CREBRF - GATA2	2.1308919906371E-10	MBD2 - ETV6	4.74463558719496E-11	ZNF530 - RUNX1	1.84431594996148E-10	ELF1 - ZNF426	9.24859147599655E-11
RUNX1 - ZNF530	9.4088875579601E-11	GATA2 - CREBRF	2.1308919906371E-10	ETV6 - MBD2	4.74463558719496E-11	RUNX1 - ZNF530	1.84431594996148E-10	ZNF426 - ELF1	9.24859147599655E-11
SMAD6 - FLI1	9.39540112376847E-11	FOXP1 - ZNF888	2.09865722022862E-10	GFI1 - ZNF394	4.73010033918975E-11	CAMTA2 - PLEK	1.84160353633445E-10	MBD2 - ATF5	9.20421863725984E-11
FLI1 - SMAD6	9.39540112376847E-11	ZNF888 - FOXP1	2.09865722022862E-10	ZNF394 - GFI1	4.73010033918975E-11	PLEK - CAMTA2	1.84160353633445E-10	ATF5 - MBD2	9.20421863725984E-11
HMGB3 - NCOA1	9.39430894186799E-11	RLF - ELF1	2.09347372770452E-10	NFE2 - HMGB3	4.71869522622459E-11	DEAF1 - JUND	1.83306383960691E-10	SPI1 - MBD2	9.16545034312932E-11
NCOA1 - HMGB3	9.39430894186799E-11	ELF1 - RLF	2.09347372770452E-10	HMGB3 - NFE2	4.71869522622459E-11	JUND - DEAF1	1.83306383960691E-10	MBD2 - SPI1	9.16545034312932E-11
SLC2A4RG - KLF1	9.35771113375061E-11	RUNX1 - ZBTB4	2.09137290818617E-10	PLEK - HLF	4.71568270543621E-11	HOXB4 - ELF1	1.82964615680348E-10	MEIS1 - NFE2	9.16501666226033E-11
KLF1 - SLC2A4RG	9.35771113375061E-11	ZBTB4 - RUNX1	2.09137290818617E-10	HLF - PLEK	4.71568270543621E-11	ELF1 - HOXB4	1.82964615680348E-10	NFE2 - MEIS1	9.16501666226033E-11
ZNF530 - JUND	9.34950311615168E-11	MEIS1 - ID2	2.08897427134147E-10	STAT6 - CEBPD	4.71483511954585E-11	GFI1 - MBD3	1.82612452936937E-10	PLEK - KLF12	9.15602801909721E-11
JUND - ZNF530	9.34950311615168E-11	ID2 - MEIS1	2.08897427134147E-10	CEBPD - STAT6	4.71483511954585E-11	MBD3 - GFI1	1.82612452936937E-10	KLF12 - PLEK	9.15602801909721E-11
HOXB4 - JUND	9.3137428325285E-11	KLF1 - ATF5	2.08850728378174E-10	ELF1 - ZNF530	4.7035306205423E-11	PRDM1 - PLEK	1.81545958821694E-10	NFE2 - CREBRF	9.13365147403589E-11
JUND - HOXB4	9.3137428325285E-11	ATF5 - KLF1	2.08850728378174E-10	ZNF530 - ELF1	4.7035306205423E-11	PLEK - PRDM1	1.81545958821694E-10	CREBRF - NFE2	9.13365147403589E-11
HMGB3 - ZNF696	9.18683254469421E-11	TCF3 - NFE2	2.07882155933703E-10	ATF5 - JUND	4.69642727485287E-11	HMGB3 - ZNF587	1.81326620385391E-10	ZBTB14 - CEBPA	9.1110056998911E-11
ZNF696 - HMGB3	9.18683254469421E-11	NFE2 - TCF3	2.07882155933703E-10	JUND - ATF5	4.69642727485287E-11	ZNF587 - HMGB3	1.81326620385391E-10	CEBPA - ZBTB14	9.1110056998911E-11
ERG - KLF13	9.18190593002244E-11	NR4A3 - ELF1	2.07138362018355E-10	RUNX1 - STAT2	4.67034640128095E-11	JUND - HOXB4	1.8130795476079E-10	MBD2 - SATB1	9.05444746956974E-11
KLF13 - ERG	9.18190593002244E-11	ELF1 - NR4A3	2.07138362018355E-10	STAT2 - RUNX1	4.67034640128095E-11	HOXB4 - JUND	1.8130795476079E-10	SATB1 - MBD2	9.05444746956974E-11
E2F4 - NRF1	9.17095149821634E-11	ELF1 - NCOA1	2.07093939219583E-10	PLEK - ZNF335	4.67030060458118E-11	TAL1 - GTF2IRD2	1.8125161094229E-10	FOXP1 - ZNF236	9.0362384241871E-11
NRF1 - E2F4	9.17095149821634E-11	NCOA1 - ELF1	2.07093939219583E-10	ZNF335 - PLEK	4.67030060458118E-11	GTF2IRD2 - TAL1	1.8125161094229E-10	ZNF236 - FOXP1	9.0362384241871E-11
GFI1 - TCF3	9.11871828046529E-11	NFE2 - ZNF236	2.06421948978353E-10	STAT3 - ZNF696	4.65888161382821E-11	RLF - DEAF1	1.81046913572125E-10	HMGB3 - SPI1	9.01862404201204E-11
TCF3 - GFI1	9.11871828046529E-11	ZNF236 - NFE2	2.06421948978353E-10	ZNF696 - STAT3	4.65888161382821E-11	DEAF1 - RLF	1.81046913572125E-10	SPI1 - HMGB3	9.01862404201204E-11
ZKSCAN4 - GATA1	9.11334757658366E-11	ZNF641 - NFE2	2.06271277836123E-10	ZNF48 - MBD3	4.65862556864316E-11	ZBTB4 - TAL1	1.8035969939767E-10	KLF9 - HMGB3	8.94270282825183E-11
GATA1 - ZKSCAN4	9.11334757658366E-11	NFE2 - ZNF641	2.06271277836123E-10	MBD3 - ZNF48	4.65862556864316E-11	TAL1 - ZBTB4	1.8035969939767E-10	HMGB3 - KLF9	8.94270282825183E-11
ZNF740 - ETV6	9.10606451354212E-11	GATA1 - ZNF641	2.04552597082852E-10	E2F4 - ZBTB14	4.65369340285626E-11	KLF13 - HMGB3	1.80215370404468E-10	ZNF641 - STAT3	8.88462498016551E-11
ETV6 - ZNF740	9.10606451354212E-11	ZNF641 - GATA1	2.04552597082852E-10	ZBTB14 - E2F4	4.65369340285626E-11	HMGB3 - KLF13	1.80215370404468E-10	STAT3 - ZNF641	8.88462498016551E-11
STAT3 - SOX4	9.08980807290405E-11	TCF3 - PBX1	2.04186306751453E-10	NCOA1 - FOXP1	4.64113955600531E-11	ZBTB4 - ETV6	1.78941250705833E-10	HMGB3 - RERE	8.87697831908341E-11
SOX4 - STAT3	9.08980807290405E-11	PBX1 - TCF3	2.04186306751453E-10	FOXP1 - NCOA1	4.64113955600531E-11	ETV6 - ZBTB4	1.78941250705833E-10	RERE - HMGB3	8.87697831908341E-11
ZNF48 - MEF2C	9.06926964083787E-11	ZNF641 - FLI1	2.03716502000795E-10	RLF - ELF1	4.63891737523259E-11	ID2 - GATA1	1.78786624394078E-10	NFE2 - MBD3	8.87451015452179E-11
MEF2C - ZNF48	9.06926964083787E-11	FLI1 - ZNF641	2.03716502000795E-10	ELF1 - RLF	4.63891737523259E-11	GATA1 - ID2	1.78786624394078E-10	MBD3 - NFE2	8.87451015452179E-11
ID2 - RUNX1	9.0563855026371E-11	NR1D1 - GATA2	2.03385530639366E-10	GTF2IRD2 - PLEK	4.63128077554664E-11	MYCN - LYL1	1.78124390237677E-10	DEAF1 - ETV6	8.85898160385423E-11
RUNX1 - ID2	9.0563855026371E-11	GATA2 - NR1D1	2.03385530639366E-10	PLEK - GTF2IRD2	4.63128077554664E-11	LYL1 - MYCN	1.78124390237677E-10	ETV6 - DEAF1	8.85898160385423E-11
HMGB3 - MYCN	8.9983069606614E-11	GATA1 - HLF	2.024859308003E-10	KLF1 - MEF2D	4.6295006023156E-11	TSC22D1 - KLF1	1.76215403380198E-10	GATA2 - ZNF697	8.85123849214686E-11
MYCN - HMGB3	8.9983069606614E-11	HLF - GATA1	2.024859308003E-10	MEF2D - KLF1	4.6295006023156E-11	KLF1 - TSC22D1	1.76215403380198E-10	ZNF697 - GATA2	8.85123849214686E-11
ELF1 - HHEX	8.97791979648233E-11	DEAF1 - ERG	2.0205886963609E-10	E2F4 - ZNF48	4.62667994194366E-11	TSC22D1 - TCF3	1.74863207247356E-10	CUX1 - THAP2	8.8429749633967E-11
HHEX - ELF1	8.97791979648233E-11	ERG - DEAF1	2.0205886963609E-10	ZNF48 - E2F4	4.62667994194366E-11	TCF3 - TSC22D1	1.74863207247356E-10	THAP2 - CUX1	8.8429749633967E-11
SMAD6 - FOXP1	8.97588114945336E-11	CREBRF - NFE2	2.02015529304767E-10	SNAPC4 - HMGB3	4.59505523908721E-11	E2F4 - MLX	1.74734990365799E-10	NFE2 - CEBPD	8.81837727839674E-11
FOXP1 - SMAD6	8.97588114945336E-11	NFE2 - CREBRF	2.02015529304767E-10	HMGB3 - SNAPC4	4.59505523908721E-11	MLX - E2F4	1.74734990365799E-10	CEBPD - NFE2	8.81837727839674E-11
PLEK - HIVEP1	8.96136012618065E-11	KLF1 - MEF2D	2.02012767624993E-10	ELF1 - MXD1	4.58947949089072E-11	RUNX1 - ST18	1.74412456699358E-10	FOSL2 - ELF1	8.81323278245638E-11
HIVEP1 - PLEK	8.96136012618065E-11	MEF2D - KLF1	2.02012767624993E-10	MXD1 - ELF1	4.58947949089072E-11	ST18 - RUNX1	1.74412456699358E-10	ELF1 - FOSL2	8.81323278245638E-11
ZBTB14 - ETV6	8.9471603736957E-11	NRF1 - ATF5	2.01653832521131E-10	ZNF394 - ERG	4.56621823685666E-11	LYL1 - ATF5	1.73965855609914E-10	KLF12 - HMGB3	8.79171943579671E-11
ETV6 - ZBTB14	8.9471603736957E-11	ATF5 - NRF1	2.01653832521131E-10	ERG - ZNF394	4.56621823685666E-11	ATF5 - LYL1	1.73965855609914E-10	HMGB3 - KLF12	8.79171943579671E-11
ZNF48 - STAT3	8.94218865621355E-11	HHEX - GFI1B	2.0136048384245E-10	CUX1 - ZFPM1	4.55531758147831E-11	HHEX - LYL1	1.73716430129645E-10	PLEK - RUNX1	8.78782602242723E-11
STAT3 - ZNF48	8.94218865621355E-11	GFI1B - HHEX	2.0136048384245E-10	ZFPM1 - CUX1	4.55531758147831E-11	LYL1 - HHEX	1.73716430129645E-10	RUNX1 - PLEK	8.78782602242723E-11
ETV6 - RLF	8.92063437007984E-11	TAL1 - FOSL2	2.00819097462279E-10	PLEK - TFEB	4.54491791423983E-11	SOX4 - HMGB3	1.71435893259186E-10	FOXP1 - ZNF697	8.68982802382234E-11
RLF - ETV6	8.92063437007984E-11	FOSL2 - TAL1	2.00819097462279E-10	TFEB - PLEK	4.54491791423983E-11	HMGB3 - SOX4	1.71435893259186E-10	ZNF697 - FOXP1	8.68982802382234E-11
MEF2C - ETV6	8.88381798680449E-11	NR4A3 - TAL1	2.00668745509169E-10	JUND - FOSL2	4.54026052865153E-11	GATA1 - ZKSCAN4	1.7138047925247E-10	GATA1 - SNAPC4	8.6376301944302E-11
ETV6 - MEF2C	8.88381798680449E-11	TAL1 - NR4A3	2.00668745509169E-10	FOSL2 - JUND	4.54026052865153E-11	ZKSCAN4 - GATA1	1.7138047925247E-10	SNAPC4 - GATA1	8.6376301944302E-11
NRF1 - ETV6	8.87778461855504E-11	LYL1 - CEBPA	2.00645874914862E-10	E2F4 - ATF5	4.53106892284172E-11	MYCN - GATA1	1.71194849962752E-10	TCF3 - SPI1	8.63248569848985E-11
ETV6 - NRF1	8.87778461855504E-11	CEBPA - LYL1	2.00645874914862E-10	ATF5 - E2F4	4.53106892284172E-11	GATA1 - MYCN	1.71194849962752E-10	SPI1 - TCF3	8.63248569848985E-11
ATF5 - HLF	8.86746301387298E-11	TCF3 - FOXP1	1.99767369313264E-10	GATA1 - ZNF418	4.51932311018588E-11	ZNF696 - PLEK	1.71106850910263E-10	JUND - ZNF641	8.61825749653988E-11
HLF - ATF5	8.86746301387298E-11	FOXP1 - TCF3	1.99767369313264E-10	ZNF418 - GATA1	4.51932311018588E-11	PLEK - ZNF696	1.71106850910263E-10	ZNF641 - JUND	8.61825749653988E-11
RUNX1 - ZNF263	8.84188347538562E-11	FOXP1 - SPI1	1.99562311120616E-10	TAL1 - ATF5	4.51574819204659E-11	STAT3 - SOX4	1.7064853696791E-10	JUND - SPI1	8.59130822039589E-11
ZNF263 - RUNX1	8.84188347538562E-11	SPI1 - FOXP1	1.99562311120616E-10	ATF5 - TAL1	4.51574819204659E-11	SOX4 - STAT3	1.7064853696791E-10	SPI1 - JUND	8.59130822039589E-11
MYCN - TAL1	8.7916118829412E-11	SNAPC4 - ELF1	1.99372199305436E-10	ETV6 - ZNF587	4.47791109747797E-11	GATA2 - EBF1	1.6993970120005E-10	RLF - ATF5	8.59088633564653E-11
TAL1 - MYCN	8.7916118829412E-11	ELF1 - SNAPC4	1.99372199305436E-10	ZNF587 - ETV6	4.47791109747797E-11	EBF1 - GATA2	1.6993970120005E-10	ATF5 - RLF	8.59088633564653E-11
LYL1 - MEF2D	8.78107794810568E-11	ZNF426 - CUX1	1.98770763737421E-10	RERE - KLF1	4.44998031479127E-11	ELF1 - ZNF599	1.69067773669873E-10	FLI1 - ZNF641	8.58388013447176E-11
MEF2D - LYL1	8.78107794810568E-11	CUX1 - ZNF426	1.98770763737421E-10	KLF1 - RERE	4.44998031479127E-11	ZNF599 - ELF1	1.69067773669873E-10	ZNF641 - FLI1	8.58388013447176E-11
PBX1 - GATA2	8.77691877509967E-11	LYL1 - MBD3	1.98164679110491E-10	GATA2 - PRDM1	4.44973467794707E-11	RLF - HMGB3	1.68710503900549E-10	GATA1 - CEBPD	8.56313145392029E-11
GATA2 - PBX1	8.77691877509967E-11	MBD3 - LYL1	1.98164679110491E-10	PRDM1 - GATA2	4.44973467794707E-11	HMGB3 - RLF	1.68710503900549E-10	CEBPD - GATA1	8.56313145392029E-11
STAT6 - ZNF587	8.71222677334416E-11	ELF1 - HHEX	1.96719820988456E-10	STAT3 - KLF16	4.43744763156673E-11	HMGB3 - ZNF418	1.67842517662109E-10	E2F4 - TCF3	8.52747664148446E-11
ZNF587 - STAT6	8.71222677334416E-11	HHEX - ELF1	1.96719820988456E-10	KLF16 - STAT3	4.43744763156673E-11	ZNF418 - HMGB3	1.67842517662109E-10	TCF3 - E2F4	8.52747664148446E-11
FOXP1 - MEF2D	8.67482197186575E-11	RERE - NFE2	1.95476676512207E-10	SNAPC4 - FOXP1	4.43055730992015E-11	PLEK - ZNF772	1.67676428297625E-10	SP2 - ELF1	8.50450959655191E-11
MEF2D - FOXP1	8.67482197186575E-11	NFE2 - RERE	1.95476676512207E-10	FOXP1 - SNAPC4	4.43055730992015E-11	ZNF772 - PLEK	1.67676428297625E-10	ELF1 - SP2	8.50450959655191E-11
JUND - ZNF418	8.61301516219548E-11	NFE2 - MLX	1.95152116688746E-10	GATA2 - TAL1	4.41396225125956E-11	TSC22D1 - PBX1	1.67671626583044E-10	NCOA1 - RUNX1	8.50369080707125E-11
ZNF418 - JUND	8.61301516219548E-11	MLX - NFE2	1.95152116688746E-10	TAL1 - GATA2	4.41396225125956E-11	PBX1 - TSC22D1	1.67671626583044E-10	RUNX1 - NCOA1	8.50369080707125E-11
WT1 - PLEK	8.60697901838847E-11	GFI1 - HMGB3	1.94810348408403E-10	NR1D1 - JUND	4.40313133176495E-11	ZNF641 - GATA2	1.67653793625711E-10	HHEX - GFI1B	8.49218612097857E-11
PLEK - WT1	8.60697901838847E-11	HMGB3 - GFI1	1.94810348408403E-10	JUND - NR1D1	4.40313133176495E-11	GATA2 - ZNF641	1.67653793625711E-10	GFI1B - HHEX	8.49218612097857E-11
HMGB3 - SNAPC4	8.57219503713758E-11	AHRR - TAL1	1.91236929070193E-10	JUND - ZNF888	4.39444002020561E-11	E2F4 - ETV6	1.66158101166936E-10	RUNX1 - RERE	8.43515049475663E-11
SNAPC4 - HMGB3	8.57219503713758E-11	TAL1 - AHRR	1.91236929070193E-10	ZNF888 - JUND	4.39444002020561E-11	ETV6 - E2F4	1.66158101166936E-10	RERE - RUNX1	8.43515049475663E-11
ZNF888 - FOXP1	8.5710452624177E-11	ZNF263 - CUX1	1.90996760074391E-10	ST18 - FOXP1	4.36647974721982E-11	ZKSCAN4 - NFE2	1.66129068834842E-10	MEIS1 - HOXB4	8.41957267794236E-11
FOXP1 - ZNF888	8.5710452624177E-11	CUX1 - ZNF263	1.90996760074391E-10	FOXP1 - ST18	4.36647974721982E-11	NFE2 - ZKSCAN4	1.66129068834842E-10	HOXB4 - MEIS1	8.41957267794236E-11
ZNF530 - FOXP1	8.54494322521937E-11	GFI1B - STAT3	1.89997767519046E-10	RUNX1 - HIVEP1	4.36186781138659E-11	ZNF888 - PLEK	1.65891564374299E-10	RUNX1 - ZNF263	8.41629335668337E-11
FOXP1 - ZNF530	8.54494322521937E-11	STAT3 - GFI1B	1.89997767519046E-10	HIVEP1 - RUNX1	4.36186781138659E-11	PLEK - ZNF888	1.65891564374299E-10	ZNF263 - RUNX1	8.41629335668337E-11
TSC22D1 - HHEX	8.54177492626285E-11	KLF16 - ELF1	1.89862417454556E-10	MEF2C - SATB1	4.36051195151777E-11	KLF13 - FLI1	1.6586072792979E-10	CUX1 - LYL1	8.35077632044268E-11
HHEX - TSC22D1	8.54177492626285E-11	ELF1 - KLF16	1.89862417454556E-10	SATB1 - MEF2C	4.36051195151777E-11	FLI1 - KLF13	1.6586072792979E-10	LYL1 - CUX1	8.35077632044268E-11
RUNX1 - ZNF641	8.52186723965254E-11	SLC2A4RG - FOXP1	1.89565391162105E-10	GATA1 - MBD2	4.3227213475383E-11	TSC22D1 - CUX1	1.65490440795502E-10	FOXP1 - SPI1	8.33517352361035E-11
ZNF641 - RUNX1	8.52186723965254E-11	FOXP1 - SLC2A4RG	1.89565391162105E-10	MBD2 - GATA1	4.3227213475383E-11	CUX1 - TSC22D1	1.65490440795502E-10	SPI1 - FOXP1	8.33517352361035E-11
HLX - GATA2	8.48554698729132E-11	ATF7 - PLEK	1.8945166269102E-10	STAT2 - ELF1	4.31881717888327E-11	ARID5A - ELF1	1.65238475680063E-10	FLI1 - MLX	8.26529539255105E-11
GATA2 - HLX	8.48554698729132E-11	PLEK - ATF7	1.8945166269102E-10	ELF1 - STAT2	4.31881717888327E-11	ELF1 - ARID5A	1.65238475680063E-10	MLX - FLI1	8.26529539255105E-11
STAT3 - MEF2C	8.39460376211854E-11	ZNF236 - MEF2C	1.88699347813959E-10	CEBPA - MBD3	4.31865480876592E-11	ELF1 - ZNF696	1.63626168170339E-10	WT1 - RUNX1	8.26343854454237E-11
MEF2C - STAT3	8.39460376211854E-11	MEF2C - ZNF236	1.88699347813959E-10	MBD3 - CEBPA	4.31865480876592E-11	ZNF696 - ELF1	1.63626168170339E-10	RUNX1 - WT1	8.26343854454237E-11
SOX4 - MEF2C	8.39384603490423E-11	RUNX1 - MXD1	1.88211418672424E-10	CREBRF - DEAF1	4.23868787291504E-11	TAL1 - MLX	1.63229887939487E-10	RFX1 - STAT3	8.25377127755544E-11
MEF2C - SOX4	8.39384603490423E-11	MXD1 - RUNX1	1.88211418672424E-10	DEAF1 - CREBRF	4.23868787291504E-11	MLX - TAL1	1.63229887939487E-10	STAT3 - RFX1	8.25377127755544E-11
MYCN - NFE2	8.36756150479623E-11	TFCP2 - GATA2	1.87559481834576E-10	STAT6 - GATA1	4.23557543205444E-11	ZNF516 - TAL1	1.62097044120735E-10	HMGB3 - CREBRF	8.2079711083427E-11
NFE2 - MYCN	8.36756150479623E-11	GATA2 - TFCP2	1.87559481834576E-10	GATA1 - STAT6	4.23557543205444E-11	TAL1 - ZNF516	1.62097044120735E-10	CREBRF - HMGB3	8.2079711083427E-11
ERG - STAT3	8.29588481243704E-11	KLF12 - RUNX1	1.87296067544196E-10	CUX1 - NRF1	4.22545852474254E-11	GFI1B - GATA1	1.61959876066042E-10	TCF3 - ZNF394	8.18339493391385E-11
STAT3 - ERG	8.29588481243704E-11	RUNX1 - KLF12	1.87296067544196E-10	NRF1 - CUX1	4.22545852474254E-11	GATA1 - GFI1B	1.61959876066042E-10	ZNF394 - TCF3	8.18339493391385E-11
LYL1 - MBD3	8.25887483402177E-11	ELF1 - SATB1	1.86927140433113E-10	PRDM1 - ERG	4.20836837600191E-11	ZNF587 - E2F4	1.61156629707726E-10	ELF1 - SMAD6	8.17277912013026E-11
MBD3 - LYL1	8.25887483402177E-11	SATB1 - ELF1	1.86927140433113E-10	ERG - PRDM1	4.20836837600191E-11	E2F4 - ZNF587	1.61156629707726E-10	SMAD6 - ELF1	8.17277912013026E-11
ZNF335 - JUND	8.22613574480435E-11	ZNF394 - FLI1	1.8678782132131E-10	FOXP1 - ZKSCAN4	4.2080297579794E-11	KLF1 - TFCP2	1.60963645190471E-10	E2F4 - ZBTB4	8.16448714191509E-11
JUND - ZNF335	8.22613574480435E-11	FLI1 - ZNF394	1.8678782132131E-10	ZKSCAN4 - FOXP1	4.2080297579794E-11	TFCP2 - KLF1	1.60963645190471E-10	ZBTB4 - E2F4	8.16448714191509E-11
E2F4 - ZBTB4	8.21963191954822E-11	TCF3 - ZNF394	1.86655302325534E-10	ZNF646 - ELF1	4.20451798377464E-11	ID2 - FOXP1	1.6086748599875E-10	ERG - ZNF426	8.16291478855646E-11
ZBTB4 - E2F4	8.21963191954822E-11	ZNF394 - TCF3	1.86655302325534E-10	ELF1 - ZNF646	4.20451798377464E-11	FOXP1 - ID2	1.6086748599875E-10	ZNF426 - ERG	8.16291478855646E-11
CEBPA - MBD2	8.17121925678066E-11	ZBTB14 - HMGB3	1.86157228521111E-10	MXD1 - TCF3	4.2033727193358E-11	TFCP2 - FLI1	1.60575219787518E-10	SOX4 - E2F4	8.14986758634895E-11
MBD2 - CEBPA	8.17121925678066E-11	HMGB3 - ZBTB14	1.86157228521111E-10	TCF3 - MXD1	4.2033727193358E-11	FLI1 - TFCP2	1.60575219787518E-10	E2F4 - SOX4	8.14986758634895E-11
FOXP1 - STAT6	8.16905848521898E-11	PBX1 - E2F4	1.86141990710098E-10	MEF2C - NME2	4.19931971140652E-11	DEAF1 - GFI1	1.60533364379489E-10	ARID5A - FOXP1	8.1320852829414E-11
STAT6 - FOXP1	8.16905848521898E-11	E2F4 - PBX1	1.86141990710098E-10	NME2 - MEF2C	4.19931971140652E-11	GFI1 - DEAF1	1.60533364379489E-10	FOXP1 - ARID5A	8.1320852829414E-11
ZNF641 - GATA2	8.1688406039504E-11	SOX4 - E2F4	1.85902376825808E-10	PLEK - CAMTA2	4.18049032890888E-11	FOXP1 - ATF5	1.60299620799442E-10	ERG - GFI1B	8.13018957712686E-11
GATA2 - ZNF641	8.1688406039504E-11	E2F4 - SOX4	1.85902376825808E-10	CAMTA2 - PLEK	4.18049032890888E-11	ATF5 - FOXP1	1.60299620799442E-10	GFI1B - ERG	8.13018957712686E-11
ZBTB4 - PLEK	8.14638773105614E-11	NME2 - GATA2	1.85410908848382E-10	TAL1 - FOS	4.17105655570182E-11	RARG - PLEK	1.59887561523853E-10	FLI1 - KLF16	8.08878033997651E-11
PLEK - ZBTB4	8.14638773105614E-11	GATA2 - NME2	1.85410908848382E-10	FOS - TAL1	4.17105655570182E-11	PLEK - RARG	1.59887561523853E-10	KLF16 - FLI1	8.08878033997651E-11
MEF2C - SNAPC4	8.0858424122976E-11	CUX1 - SOX4	1.85189780177453E-10	SPI1 - MBD2	4.16752778120699E-11	MEF2C - ERG	1.59857946324671E-10	SPI1 - CUX1	8.04692631972692E-11
SNAPC4 - MEF2C	8.0858424122976E-11	SOX4 - CUX1	1.85189780177453E-10	MBD2 - SPI1	4.16752778120699E-11	ERG - MEF2C	1.59857946324671E-10	CUX1 - SPI1	8.04692631972692E-11
THAP2 - FOXP1	8.05572900053342E-11	TSC22D1 - ZNF641	1.85165896504635E-10	NFE2 - SOX4	4.16172617201394E-11	RFX1 - ELF1	1.59414120792789E-10	ATF7 - ELF1	8.03703700813507E-11
FOXP1 - THAP2	8.05572900053342E-11	ZNF641 - TSC22D1	1.85165896504635E-10	SOX4 - NFE2	4.16172617201394E-11	ELF1 - RFX1	1.59414120792789E-10	ELF1 - ATF7	8.03703700813507E-11
RLF - DEAF1	8.0531449564436E-11	NME2 - TAL1	1.84932055780074E-10	CUX1 - TSC22D1	4.15683945598211E-11	ATF7 - E2F4	1.59340471372893E-10	JUND - MBD2	8.03683161687552E-11
DEAF1 - RLF	8.0531449564436E-11	TAL1 - NME2	1.84932055780074E-10	TSC22D1 - CUX1	4.15683945598211E-11	E2F4 - ATF7	1.59340471372893E-10	MBD2 - JUND	8.03683161687552E-11
TCF3 - MEIS1	8.0522061240984E-11	PLEK - SPIB	1.84473464281965E-10	STAT6 - FOXP1	4.15536147158058E-11	GFI1B - JUND	1.59310897807075E-10	GATA2 - PBX4	8.03119168391042E-11
MEIS1 - TCF3	8.0522061240984E-11	SPIB - PLEK	1.84473464281965E-10	FOXP1 - STAT6	4.15536147158058E-11	JUND - GFI1B	1.59310897807075E-10	PBX4 - GATA2	8.03119168391042E-11
THAP7 - RUNX1	8.03802510662699E-11	STAT3 - ZNF236	1.83630527450518E-10	PLEK - STAT2	4.12331141452782E-11	STAT6 - TSC22D1	1.58952018214364E-10	MBD3 - GATA1	8.00893448782425E-11
RUNX1 - THAP7	8.03802510662699E-11	ZNF236 - STAT3	1.83630527450518E-10	STAT2 - PLEK	4.12331141452782E-11	TSC22D1 - STAT6	1.58952018214364E-10	GATA1 - MBD3	8.00893448782425E-11
ELF1 - STAT2	8.01882241163732E-11	LYL1 - ZNF426	1.83510109885709E-10	FOXP1 - HOXB2	4.11442789560734E-11	ETV4 - GATA2	1.5847528844759E-10	MEIS1 - SATB1	8.00376223630828E-11
STAT2 - ELF1	8.01882241163732E-11	ZNF426 - LYL1	1.83510109885709E-10	HOXB2 - FOXP1	4.11442789560734E-11	GATA2 - ETV4	1.5847528844759E-10	SATB1 - MEIS1	8.00376223630828E-11
MBD3 - HHEX	8.01841787412272E-11	PLEK - CREBRF	1.83427328881436E-10	MLX - MBD3	4.1115569282546E-11	FOSL2 - TSC22D1	1.5699513911116E-10	GLMP - FOXP1	7.96808383163317E-11
HHEX - MBD3	8.01841787412272E-11	CREBRF - PLEK	1.83427328881436E-10	MBD3 - MLX	4.1115569282546E-11	TSC22D1 - FOSL2	1.5699513911116E-10	FOXP1 - GLMP	7.96808383163317E-11
STAT3 - ZNF516	7.95747009951775E-11	MEF2C - ZNF394	1.8318054018085E-10	MEF2C - HHEX	4.10839938458363E-11	ZNF587 - ATF5	1.56654078597995E-10	HOXA10 - MBD2	7.96733165553398E-11
ZNF516 - STAT3	7.95747009951775E-11	ZNF394 - MEF2C	1.8318054018085E-10	HHEX - MEF2C	4.10839938458363E-11	ATF5 - ZNF587	1.56654078597995E-10	MBD2 - HOXA10	7.96733165553398E-11
ZNF696 - TAL1	7.93828058842649E-11	ELF1 - GFI1	1.83109388762759E-10	CEBPA - KLF9	4.1042422932458E-11	SPI1 - KLF1	1.56576793197694E-10	KLF1 - ZNF587	7.95660343166915E-11
TAL1 - ZNF696	7.93828058842649E-11	GFI1 - ELF1	1.83109388762759E-10	KLF9 - CEBPA	4.1042422932458E-11	KLF1 - SPI1	1.56576793197694E-10	ZNF587 - KLF1	7.95660343166915E-11
DEAF1 - MEIS1	7.93668186727103E-11	GFI1 - TSC22D1	1.82815318439111E-10	CEBPA - ZNF394	4.08408654117842E-11	ZFPM1 - JUND	1.55441326477046E-10	PBX1 - ETV6	7.88781193139521E-11
MEIS1 - DEAF1	7.93668186727103E-11	TSC22D1 - GFI1	1.82815318439111E-10	ZNF394 - CEBPA	4.08408654117842E-11	JUND - ZFPM1	1.55441326477046E-10	ETV6 - PBX1	7.88781193139521E-11
ZNF48 - MEIS1	7.9089554350098E-11	RUNX1 - ZNF696	1.82179618612999E-10	CEBPD - STAT2	4.07970705829097E-11	NME2 - MEF2C	1.54881607539181E-10	KLF1 - LYL1	7.88356463443662E-11
MEIS1 - ZNF48	7.9089554350098E-11	ZNF696 - RUNX1	1.82179618612999E-10	STAT2 - CEBPD	4.07970705829097E-11	MEF2C - NME2	1.54881607539181E-10	LYL1 - KLF1	7.88356463443662E-11
HMGB3 - SMAD6	7.87887463604697E-11	ZNF587 - ELF1	1.81763992745942E-10	NME2 - TSC22D1	4.05265924985354E-11	SPI1 - STAT3	1.54824181253233E-10	HLF - LYL1	7.87639883870206E-11
SMAD6 - HMGB3	7.87887463604697E-11	ELF1 - ZNF587	1.81763992745942E-10	TSC22D1 - NME2	4.05265924985354E-11	STAT3 - SPI1	1.54824181253233E-10	LYL1 - HLF	7.87639883870206E-11
CUX1 - ZBTB4	7.87606438401589E-11	ATF5 - CREBRF	1.81685083644467E-10	ELF1 - FLI1	4.04551080135374E-11	RUNX1 - THAP7	1.54422724607528E-10	RUNX1 - FOS	7.82791054199095E-11
ZBTB4 - CUX1	7.87606438401589E-11	CREBRF - ATF5	1.81685083644467E-10	FLI1 - ELF1	4.04551080135374E-11	THAP7 - RUNX1	1.54422724607528E-10	FOS - RUNX1	7.82791054199095E-11
ZNF641 - NFE2	7.82028608536933E-11	SNAPC4 - GATA1	1.8056328654481E-10	SMAD6 - FOXP1	4.03035244067596E-11	GATA1 - SLC2A4RG	1.54099316640455E-10	LYL1 - E2F4	7.82383463571179E-11
NFE2 - ZNF641	7.82028608536933E-11	GATA1 - SNAPC4	1.8056328654481E-10	FOXP1 - SMAD6	4.03035244067596E-11	SLC2A4RG - GATA1	1.54099316640455E-10	E2F4 - LYL1	7.82383463571179E-11
FLI1 - ZBTB4	7.79166800524145E-11	JUND - SPI1	1.80106610181419E-10	NFE2 - FOS	4.02986394254512E-11	STAT3 - SATB1	1.53846588246687E-10	GFI1 - FLI1	7.8125256264272E-11
ZBTB4 - FLI1	7.79166800524145E-11	SPI1 - JUND	1.80106610181419E-10	FOS - NFE2	4.02986394254512E-11	SATB1 - STAT3	1.53846588246687E-10	FLI1 - GFI1	7.8125256264272E-11
TSC22D1 - ZNF516	7.77313838296045E-11	TAL1 - ZNF697	1.80066392352352E-10	MXD1 - SATB1	4.01626717994041E-11	PLEK - NRF1	1.52996268432126E-10	STAT3 - RUNX1	7.75837311062233E-11
ZNF516 - TSC22D1	7.77313838296045E-11	ZNF697 - TAL1	1.80066392352352E-10	SATB1 - MXD1	4.01626717994041E-11	NRF1 - PLEK	1.52996268432126E-10	RUNX1 - STAT3	7.75837311062233E-11
E2F4 - CEBPA	7.72892583267293E-11	RUNX1 - KLF16	1.78854486776459E-10	RLF - STAT3	4.01002633876324E-11	HMGB3 - GFI1B	1.52986776025266E-10	GFI1B - FLI1	7.75196365432329E-11
CEBPA - E2F4	7.72892583267293E-11	KLF16 - RUNX1	1.78854486776459E-10	STAT3 - RLF	4.01002633876324E-11	GFI1B - HMGB3	1.52986776025266E-10	FLI1 - GFI1B	7.75196365432329E-11
MXD1 - FOXP1	7.72406374971446E-11	ZKSCAN4 - TAL1	1.78565245922968E-10	KLF16 - ELF1	3.99513339077728E-11	MBD3 - MXD1	1.52701962186086E-10	GATA1 - MLX	7.73279357213497E-11
FOXP1 - MXD1	7.72406374971446E-11	TAL1 - ZKSCAN4	1.78565245922968E-10	ELF1 - KLF16	3.99513339077728E-11	MXD1 - MBD3	1.52701962186086E-10	MLX - GATA1	7.73279357213497E-11
PLEK - SP2	7.72028274642622E-11	NR4A3 - ATF5	1.77715120397437E-10	SOX4 - MXD1	3.9924029360261E-11	STAT6 - ATF5	1.52656207119684E-10	NFE2 - HOXB4	7.71128300103285E-11
SP2 - PLEK	7.72028274642622E-11	ATF5 - NR4A3	1.77715120397437E-10	MXD1 - SOX4	3.9924029360261E-11	ATF5 - STAT6	1.52656207119684E-10	HOXB4 - NFE2	7.71128300103285E-11
RUNX1 - GFI1B	7.71295319279552E-11	STAT2 - RUNX1	1.77650574806343E-10	GFI1B - ELF1	3.9765885029297E-11	CAMTA2 - JUND	1.52445722712002E-10	MEF2D - NFE2	7.67528679501695E-11
GFI1B - RUNX1	7.71295319279552E-11	RUNX1 - STAT2	1.77650574806343E-10	ELF1 - GFI1B	3.9765885029297E-11	JUND - CAMTA2	1.52445722712002E-10	NFE2 - MEF2D	7.67528679501695E-11
MBD2 - TCF3	7.65049967821341E-11	ID2 - ATF5	1.76756720371429E-10	ELF1 - HOXB4	3.95234331374006E-11	MEIS1 - DEAF1	1.52438825451462E-10	ZBTB4 - MEF2C	7.67412244861987E-11
TCF3 - MBD2	7.65049967821341E-11	ATF5 - ID2	1.76756720371429E-10	HOXB4 - ELF1	3.95234331374006E-11	DEAF1 - MEIS1	1.52438825451462E-10	MEF2C - ZBTB4	7.67412244861987E-11
TAL1 - NR1D1	7.64422969368184E-11	STAT3 - STAT6	1.76519368566552E-10	MLX - SATB1	3.9511269256387E-11	ZBTB14 - PLEK	1.51801016201603E-10	ZNF426 - MBD2	7.66962465759136E-11
NR1D1 - TAL1	7.64422969368184E-11	STAT6 - STAT3	1.76519368566552E-10	SATB1 - MLX	3.9511269256387E-11	PLEK - ZBTB14	1.51801016201603E-10	MBD2 - ZNF426	7.66962465759136E-11
MEF2C - NME2	7.63567403749832E-11	HLX - PLEK	1.74950262610274E-10	RUNX1 - KLF13	3.94702187600515E-11	FOXP1 - MEIS1	1.51755039090595E-10	GATA1 - HLX	7.66919236450114E-11
NME2 - MEF2C	7.63567403749832E-11	PLEK - HLX	1.74950262610274E-10	KLF13 - RUNX1	3.94702187600515E-11	MEIS1 - FOXP1	1.51755039090595E-10	HLX - GATA1	7.66919236450114E-11
LYL1 - MYCN	7.63439103601549E-11	THAP7 - RUNX1	1.7480797365188E-10	NFE2 - RERE	3.94160398764498E-11	RLF - CEBPA	1.51378048984796E-10	CEBPA - PBX1	7.66716967692815E-11
MYCN - LYL1	7.63439103601549E-11	RUNX1 - THAP7	1.7480797365188E-10	RERE - NFE2	3.94160398764498E-11	CEBPA - RLF	1.51378048984796E-10	PBX1 - CEBPA	7.66716967692815E-11
FLI1 - THAP7	7.62655008590407E-11	ZNF426 - HMGB3	1.74526587626289E-10	ELF1 - ETV4	3.93645012419785E-11	CUX1 - E2F4	1.5130788288964E-10	ETV6 - HHEX	7.58350535146057E-11
THAP7 - FLI1	7.62655008590407E-11	HMGB3 - ZNF426	1.74526587626289E-10	ETV4 - ELF1	3.93645012419785E-11	E2F4 - CUX1	1.5130788288964E-10	HHEX - ETV6	7.58350535146057E-11
RLF - CEBPA	7.61784038627589E-11	CREBRF - TAL1	1.73513328705077E-10	ATF7 - ERG	3.92841557894652E-11	TSC22D1 - ZNF48	1.51016241178858E-10	GLMP - TAL1	7.57667609208035E-11
CEBPA - RLF	7.61784038627589E-11	TAL1 - CREBRF	1.73513328705077E-10	ERG - ATF7	3.92841557894652E-11	ZNF48 - TSC22D1	1.51016241178858E-10	TAL1 - GLMP	7.57667609208035E-11
E2F4 - ATF5	7.54825577042873E-11	ERG - MEF2C	1.73378339463071E-10	ZNF599 - MEF2C	3.92360380296886E-11	ATF5 - RLF	1.50849249758167E-10	E2F4 - SATB1	7.54598467045398E-11
ATF5 - E2F4	7.54825577042873E-11	MEF2C - ERG	1.73378339463071E-10	MEF2C - ZNF599	3.92360380296886E-11	RLF - ATF5	1.50849249758167E-10	SATB1 - E2F4	7.54598467045398E-11
GFI1 - GFI1B	7.52816628479813E-11	TFCP2 - ETV6	1.73057082553107E-10	STAT3 - ERG	3.92013158045934E-11	HMGB3 - PBX1	1.50222639883069E-10	ID2 - NFE2	7.41059227871155E-11
GFI1B - GFI1	7.52816628479813E-11	ETV6 - TFCP2	1.73057082553107E-10	ERG - STAT3	3.92013158045934E-11	PBX1 - HMGB3	1.50222639883069E-10	NFE2 - ID2	7.41059227871155E-11
GFI1 - MBD3	7.51479919958165E-11	MYCN - PLEK	1.72283839972032E-10	FLI1 - E2F4	3.91905084773381E-11	FOXP1 - WT1	1.50018122924145E-10	ZNF581 - ERG	7.40889086192631E-11
MBD3 - GFI1	7.51479919958165E-11	PLEK - MYCN	1.72283839972032E-10	E2F4 - FLI1	3.91905084773381E-11	WT1 - FOXP1	1.50018122924145E-10	ERG - ZNF581	7.40889086192631E-11
MBD3 - MXD1	7.47817155422048E-11	MEF2C - ZNF426	1.70000569177375E-10	ZNF48 - STAT3	3.90431020846904E-11	ELF1 - FOS	1.49963555462485E-10	ZNF48 - RLF	7.4059383625702E-11
MXD1 - MBD3	7.47817155422048E-11	ZNF426 - MEF2C	1.70000569177375E-10	STAT3 - ZNF48	3.90431020846904E-11	FOS - ELF1	1.49963555462485E-10	RLF - ZNF48	7.4059383625702E-11
SNAPC4 - RUNX1	7.45797451573438E-11	PRDM1 - JUND	1.69750616341169E-10	ATF5 - CEBPA	3.87986621996905E-11	SLC2A4RG - LYL1	1.49712547914405E-10	KLF1 - MEF2C	7.40514108366064E-11
RUNX1 - SNAPC4	7.45797451573438E-11	JUND - PRDM1	1.69750616341169E-10	CEBPA - ATF5	3.87986621996905E-11	LYL1 - SLC2A4RG	1.49712547914405E-10	MEF2C - KLF1	7.40514108366064E-11
ELF1 - CAMTA2	7.44920930495496E-11	GFI1B - THAP7	1.69431843555223E-10	STAT2 - STAT3	3.87434390125563E-11	SOX4 - KLF1	1.49542295213578E-10	CEBPD - GATA2	7.38486147233708E-11
CAMTA2 - ELF1	7.44920930495496E-11	THAP7 - GFI1B	1.69431843555223E-10	STAT3 - STAT2	3.87434390125563E-11	KLF1 - SOX4	1.49542295213578E-10	GATA2 - CEBPD	7.38486147233708E-11
NFIL3 - PLEK	7.43471603725787E-11	FLI1 - KLF13	1.68733971239732E-10	KLF1 - MXD1	3.86559985410262E-11	DEAF1 - HMGB3	1.48525164389568E-10	E2F4 - RERE	7.38150721102393E-11
PLEK - NFIL3	7.43471603725787E-11	KLF13 - FLI1	1.68733971239732E-10	MXD1 - KLF1	3.86559985410262E-11	HMGB3 - DEAF1	1.48525164389568E-10	RERE - E2F4	7.38150721102393E-11
TAL1 - ZNF641	7.42414046905893E-11	MEF2D - TCF3	1.68454125648587E-10	ZBTB4 - JUND	3.85631387933572E-11	STAT2 - ERG	1.47988454823889E-10	ZNF696 - PLEK	7.36576424853475E-11
ZNF641 - TAL1	7.42414046905893E-11	TCF3 - MEF2D	1.68454125648587E-10	JUND - ZBTB4	3.85631387933572E-11	ERG - STAT2	1.47988454823889E-10	PLEK - ZNF696	7.36576424853475E-11
HHEX - TCF3	7.41132641368658E-11	KLF1 - HMGB3	1.67599198408475E-10	LYL1 - SPI1	3.84988395329966E-11	PLEK - NFIL3	1.47900081071128E-10	ZBTB14 - GATA1	7.35790525729918E-11
TCF3 - HHEX	7.41132641368658E-11	HMGB3 - KLF1	1.67599198408475E-10	SPI1 - LYL1	3.84988395329966E-11	NFIL3 - PLEK	1.47900081071128E-10	GATA1 - ZBTB14	7.35790525729918E-11
ZNF490 - PLEK	7.40828856593545E-11	MLX - GATA1	1.67306293819003E-10	HMGB3 - MBD2	3.84768050754047E-11	NME2 - GATA2	1.47234280323261E-10	ZNF587 - ELF1	7.32283192417249E-11
PLEK - ZNF490	7.40828856593545E-11	GATA1 - MLX	1.67306293819003E-10	MBD2 - HMGB3	3.84768050754047E-11	GATA2 - NME2	1.47234280323261E-10	ELF1 - ZNF587	7.32283192417249E-11
MXD1 - CEBPA	7.39105790459327E-11	NRF1 - HMGB3	1.67024588604292E-10	NFE2 - ZNF641	3.84402822073415E-11	TSC22D1 - E2F4	1.45711984145258E-10	PLEK - CEBPD	7.31846874768571E-11
CEBPA - MXD1	7.39105790459327E-11	HMGB3 - NRF1	1.67024588604292E-10	ZNF641 - NFE2	3.84402822073415E-11	E2F4 - TSC22D1	1.45711984145258E-10	CEBPD - PLEK	7.31846874768571E-11
PLEK - HOXB2	7.38602096150842E-11	FLI1 - ZNF581	1.66539115831199E-10	GFI1B - MBD3	3.829647710063E-11	CREBRF - GATA1	1.45691042563456E-10	ST18 - GATA2	7.27319662829906E-11
HOXB2 - PLEK	7.38602096150842E-11	ZNF581 - FLI1	1.66539115831199E-10	MBD3 - GFI1B	3.829647710063E-11	GATA1 - CREBRF	1.45691042563456E-10	GATA2 - ST18	7.27319662829906E-11
MEF2C - THAP2	7.38367214592195E-11	NFE2 - RLF	1.66371291743239E-10	MBD3 - STAT2	3.82555515043848E-11	CAMTA2 - ELF1	1.45516459992834E-10	HLX - GATA2	7.23435686356133E-11
THAP2 - MEF2C	7.38367214592195E-11	RLF - NFE2	1.66371291743239E-10	STAT2 - MBD3	3.82555515043848E-11	ELF1 - CAMTA2	1.45516459992834E-10	GATA2 - HLX	7.23435686356133E-11
HLF - KLF1	7.38320585225161E-11	SLC2A4RG - E2F4	1.66279268132286E-10	DEAF1 - HHEX	3.81236153756959E-11	ID2 - NFE2	1.45468692647199E-10	RUNX1 - ZNF599	7.23185261675141E-11
KLF1 - HLF	7.38320585225161E-11	E2F4 - SLC2A4RG	1.66279268132286E-10	HHEX - DEAF1	3.81236153756959E-11	NFE2 - ID2	1.45468692647199E-10	ZNF599 - RUNX1	7.23185261675141E-11
NFE2 - MBD3	7.35360314307876E-11	FLI1 - ZNF530	1.6621580500864E-10	MBD3 - HLX	3.7962067517272E-11	ZNF772 - GATA2	1.44948900104858E-10	HLF - HMGB3	7.19124898518331E-11
MBD3 - NFE2	7.35360314307876E-11	ZNF530 - FLI1	1.6621580500864E-10	HLX - MBD3	3.7962067517272E-11	GATA2 - ZNF772	1.44948900104858E-10	HMGB3 - HLF	7.19124898518331E-11
MEF2C - ZNF263	7.2779310356097E-11	SPI1 - HMGB3	1.66186328587337E-10	SATB1 - DEAF1	3.78857917260333E-11	ELF1 - MBD2	1.44235373644719E-10	JUND - ATF6B	7.17913853365282E-11
ZNF263 - MEF2C	7.2779310356097E-11	HMGB3 - SPI1	1.66186328587337E-10	DEAF1 - SATB1	3.78857917260333E-11	MBD2 - ELF1	1.44235373644719E-10	ATF6B - JUND	7.17913853365282E-11
MBD2 - KLF1	7.27431379021759E-11	FOXP1 - ZNF48	1.66085048491915E-10	HLX - E2F4	3.7840182376403E-11	KLF16 - FOXP1	1.43778433603359E-10	GFI1B - TFCP2	7.17632481217478E-11
KLF1 - MBD2	7.27431379021759E-11	ZNF48 - FOXP1	1.66085048491915E-10	E2F4 - HLX	3.7840182376403E-11	FOXP1 - KLF16	1.43778433603359E-10	TFCP2 - GFI1B	7.17632481217478E-11
FOXP1 - HOXA10	7.27024829227929E-11	MEIS1 - RUNX1	1.65490468551077E-10	MYCN - PLEK	3.76046797867513E-11	JUND - ZNF48	1.43613565484202E-10	NFE2 - GATA1	7.15209141910478E-11
HOXA10 - FOXP1	7.27024829227929E-11	RUNX1 - MEIS1	1.65490468551077E-10	PLEK - MYCN	3.76046797867513E-11	ZNF48 - JUND	1.43613565484202E-10	GATA1 - NFE2	7.15209141910478E-11
JUND - HOXA10	7.26170928944114E-11	PBX1 - KLF1	1.64132749058687E-10	LYL1 - ZNF740	3.75549591424829E-11	HMGB3 - NRF1	1.43279679787334E-10	STAT3 - SATB1	7.15024012221122E-11
HOXA10 - JUND	7.26170928944114E-11	KLF1 - PBX1	1.64132749058687E-10	ZNF740 - LYL1	3.75549591424829E-11	NRF1 - HMGB3	1.43279679787334E-10	SATB1 - STAT3	7.15024012221122E-11
KLF1 - RERE	7.25158405545656E-11	ELF1 - SOX4	1.63472069214521E-10	SATB1 - ZNF740	3.75142590602895E-11	PBX1 - MEIS1	1.43026535059931E-10	STAT3 - GFI1	7.14335396390098E-11
RERE - KLF1	7.25158405545656E-11	SOX4 - ELF1	1.63472069214521E-10	ZNF740 - SATB1	3.75142590602895E-11	MEIS1 - PBX1	1.43026535059931E-10	GFI1 - STAT3	7.14335396390098E-11
KLF1 - HHEX	7.21236126377534E-11	JUND - ZNF740	1.63080562942675E-10	HOXA10 - ELF1	3.74845848805094E-11	ETV6 - NRF1	1.42903355815349E-10	SOX4 - MEF2C	7.10621145261214E-11
HHEX - KLF1	7.21236126377534E-11	ZNF740 - JUND	1.63080562942675E-10	ELF1 - HOXA10	3.74845848805094E-11	NRF1 - ETV6	1.42903355815349E-10	MEF2C - SOX4	7.10621145261214E-11
HMGB3 - ID2	7.20992640590445E-11	GFI1B - NCOA1	1.62644800405509E-10	MEIS1 - DEAF1	3.72583769392421E-11	STAT3 - TSC22D1	1.42212741582881E-10	RLF - RUNX1	7.06586733567605E-11
ID2 - HMGB3	7.20992640590445E-11	NCOA1 - GFI1B	1.62644800405509E-10	DEAF1 - MEIS1	3.72583769392421E-11	TSC22D1 - STAT3	1.42212741582881E-10	RUNX1 - RLF	7.06586733567605E-11
ATF5 - RERE	7.16457934646364E-11	MEF2D - GATA1	1.62290514360564E-10	ZNF641 - ELF1	3.72180342100847E-11	ETV6 - HOXB2	1.42115555434863E-10	SPI1 - NFE2	7.05902697406557E-11
RERE - ATF5	7.16457934646364E-11	GATA1 - MEF2D	1.62290514360564E-10	ELF1 - ZNF641	3.72180342100847E-11	HOXB2 - ETV6	1.42115555434863E-10	NFE2 - SPI1	7.05902697406557E-11
E2F4 - HHEX	7.15528816752631E-11	JUND - ZNF696	1.6227673371727E-10	ZBTB4 - E2F4	3.70447734987511E-11	ZNF48 - MEIS1	1.41850850510217E-10	THAP7 - RUNX1	7.04248395710927E-11
HHEX - E2F4	7.15528816752631E-11	ZNF696 - JUND	1.6227673371727E-10	E2F4 - ZBTB4	3.70447734987511E-11	MEIS1 - ZNF48	1.41850850510217E-10	RUNX1 - THAP7	7.04248395710927E-11
SPI1 - FLI1	7.1486601360693E-11	STAT2 - TSC22D1	1.62071203679837E-10	FLI1 - KLF13	3.70245535619151E-11	KLF1 - HHEX	1.41735151393263E-10	MEF2C - ZNF581	7.02549338149616E-11
FLI1 - SPI1	7.1486601360693E-11	TSC22D1 - STAT2	1.62071203679837E-10	KLF13 - FLI1	3.70245535619151E-11	HHEX - KLF1	1.41735151393263E-10	ZNF581 - MEF2C	7.02549338149616E-11
MEF2C - MLX	7.14511227961623E-11	KLF16 - GATA1	1.6103227085118E-10	HMGB3 - CAMTA2	3.69663015475918E-11	CEBPA - MXD1	1.41694225797018E-10	STAT6 - TSC22D1	6.98001864640752E-11
MLX - MEF2C	7.14511227961623E-11	GATA1 - KLF16	1.6103227085118E-10	CAMTA2 - HMGB3	3.69663015475918E-11	MXD1 - CEBPA	1.41694225797018E-10	TSC22D1 - STAT6	6.98001864640752E-11
SNAPC4 - FOXP1	7.08684708139451E-11	GFI1B - ID2	1.61011370902742E-10	KLF1 - HHEX	3.69482708317825E-11	ZNF394 - GFI1	1.41523306962377E-10	KLF13 - GATA1	6.97454385911733E-11
FOXP1 - SNAPC4	7.08684708139451E-11	ID2 - GFI1B	1.61011370902742E-10	HHEX - KLF1	3.69482708317825E-11	GFI1 - ZNF394	1.41523306962377E-10	GATA1 - KLF13	6.97454385911733E-11
E2F4 - ZNF48	7.06825223351082E-11	NFE2 - ID2	1.60879587429719E-10	STAT3 - STAT6	3.69169313174655E-11	HMGB3 - CAMTA2	1.41010925158724E-10	NFE2 - GLMP	6.97276195116281E-11
ZNF48 - E2F4	7.06825223351082E-11	ID2 - NFE2	1.60879587429719E-10	STAT6 - STAT3	3.69169313174655E-11	CAMTA2 - HMGB3	1.41010925158724E-10	GLMP - NFE2	6.97276195116281E-11
RUNX1 - THAP2	7.01641592049107E-11	KLF13 - STAT3	1.60342530919344E-10	GFI1 - GFI1B	3.66610908297815E-11	ZFPM1 - MEF2C	1.40922676306054E-10	MEF2C - HHEX	6.96587926229952E-11
THAP2 - RUNX1	7.01641592049107E-11	STAT3 - KLF13	1.60342530919344E-10	GFI1B - GFI1	3.66610908297815E-11	MEF2C - ZFPM1	1.40922676306054E-10	HHEX - MEF2C	6.96587926229952E-11
RUNX1 - STAT2	6.9748783138035E-11	ATF6B - JUND	1.601556803843E-10	NR4A3 - STAT6	3.66303723464689E-11	ATF5 - SLC2A4RG	1.40537650961114E-10	ZNF48 - GFI1B	6.95632579317262E-11
STAT2 - RUNX1	6.9748783138035E-11	JUND - ATF6B	1.601556803843E-10	STAT6 - NR4A3	3.66303723464689E-11	SLC2A4RG - ATF5	1.40537650961114E-10	GFI1B - ZNF48	6.95632579317262E-11
ZNF587 - TAL1	6.96485299989114E-11	SLC2A4RG - TAL1	1.59845622849097E-10	FOXP1 - GFI1B	3.65254007594906E-11	ETV6 - MBD2	1.40009004390151E-10	NFE2 - ZNF587	6.94984833571333E-11
TAL1 - ZNF587	6.96485299989114E-11	TAL1 - SLC2A4RG	1.59845622849097E-10	GFI1B - FOXP1	3.65254007594906E-11	MBD2 - ETV6	1.40009004390151E-10	ZNF587 - NFE2	6.94984833571333E-11
GATA2 - EBF1	6.93804944051912E-11	ZFPM1 - GFI1B	1.59616403427876E-10	HMGB3 - ZNF335	3.64298521904338E-11	MEF2C - MXD1	1.39998720949386E-10	MBD3 - ZNF587	6.91852616863109E-11
EBF1 - GATA2	6.93804944051912E-11	GFI1B - ZFPM1	1.59616403427876E-10	ZNF335 - HMGB3	3.64298521904338E-11	MXD1 - MEF2C	1.39998720949386E-10	ZNF587 - MBD3	6.91852616863109E-11
PLEK - NR1D1	6.92890120279621E-11	THAP7 - STAT3	1.58614552048242E-10	STAT6 - MEIS1	3.63746775755569E-11	THAP7 - FLI1	1.3963158407293E-10	RERE - ATF5	6.8705055533691E-11
NR1D1 - PLEK	6.92890120279621E-11	STAT3 - THAP7	1.58614552048242E-10	MEIS1 - STAT6	3.63746775755569E-11	FLI1 - THAP7	1.3963158407293E-10	ATF5 - RERE	6.8705055533691E-11
ELF1 - KLF12	6.91692397802868E-11	TAL1 - TFCP2	1.58219201629173E-10	STAT6 - ERG	3.61794760816991E-11	CEBPD - PLEK	1.39465952675444E-10	TFCP2 - ZNF740	6.85396808752792E-11
KLF12 - ELF1	6.91692397802868E-11	TFCP2 - TAL1	1.58219201629173E-10	ERG - STAT6	3.61794760816991E-11	PLEK - CEBPD	1.39465952675444E-10	ZNF740 - TFCP2	6.85396808752792E-11
JUND - NR1D1	6.9032238259048E-11	ZNF236 - JUND	1.58110899373121E-10	ZKSCAN4 - NFE2	3.61686305905273E-11	MBD2 - MEF2C	1.39118577768826E-10	JUND - NR4A3	6.85192111382627E-11
NR1D1 - JUND	6.9032238259048E-11	JUND - ZNF236	1.58110899373121E-10	NFE2 - ZKSCAN4	3.61686305905273E-11	MEF2C - MBD2	1.39118577768826E-10	NR4A3 - JUND	6.85192111382627E-11
ZKSCAN4 - NFE2	6.86590992393654E-11	RUNX1 - ZNF263	1.57093088537508E-10	RERE - ATF5	3.59911510317001E-11	MBD2 - TSC22D1	1.39046690827982E-10	SMAD6 - HMGB3	6.82677039898216E-11
NFE2 - ZKSCAN4	6.86590992393654E-11	ZNF263 - RUNX1	1.57093088537508E-10	ATF5 - RERE	3.59911510317001E-11	TSC22D1 - MBD2	1.39046690827982E-10	HMGB3 - SMAD6	6.82677039898216E-11
CAMTA2 - HMGB3	6.86451867570881E-11	MEIS1 - ZFPM1	1.57057436500629E-10	FOXP1 - ZNF530	3.57437170139807E-11	TSC22D1 - ID2	1.38561259688252E-10	E2F4 - HLF	6.81541975633415E-11
HMGB3 - CAMTA2	6.86451867570881E-11	ZFPM1 - MEIS1	1.57057436500629E-10	ZNF530 - FOXP1	3.57437170139807E-11	ID2 - TSC22D1	1.38561259688252E-10	HLF - E2F4	6.81541975633415E-11
PLEK - FOS	6.83662917944083E-11	FOXP1 - KLF13	1.57033872016932E-10	ETV6 - HOXB2	3.57435851749965E-11	GFI1 - MLX	1.37959851875813E-10	CAMTA2 - ELF1	6.80562411981E-11
FOS - PLEK	6.83662917944083E-11	KLF13 - FOXP1	1.57033872016932E-10	HOXB2 - ETV6	3.57435851749965E-11	MLX - GFI1	1.37959851875813E-10	ELF1 - CAMTA2	6.80562411981E-11
ZNF418 - PLEK	6.83310144578009E-11	HMGB3 - DEAF1	1.56902921211177E-10	NR4A3 - KLF1	3.55350852909719E-11	ZNF646 - PLEK	1.37727315663305E-10	MEF2C - THAP2	6.79667572223153E-11
PLEK - ZNF418	6.83310144578009E-11	DEAF1 - HMGB3	1.56902921211177E-10	KLF1 - NR4A3	3.55350852909719E-11	PLEK - ZNF646	1.37727315663305E-10	THAP2 - MEF2C	6.79667572223153E-11
DEAF1 - GFI1	6.81630724086446E-11	HMGB3 - ZNF394	1.56846535759314E-10	THAP7 - E2F4	3.49057865944857E-11	MBD3 - FOXP1	1.37311675918461E-10	PLEK - ZFPM1	6.79110864765242E-11
GFI1 - DEAF1	6.81630724086446E-11	ZNF394 - HMGB3	1.56846535759314E-10	E2F4 - THAP7	3.49057865944857E-11	FOXP1 - MBD3	1.37311675918461E-10	ZFPM1 - PLEK	6.79110864765242E-11
ZNF394 - ETV6	6.79546835469225E-11	SMAD6 - FLI1	1.55407700597188E-10	STAT3 - SATB1	3.48645591563557E-11	ELF1 - HHEX	1.367820023912E-10	RFX1 - JUND	6.79018230531625E-11
ETV6 - ZNF394	6.79546835469225E-11	FLI1 - SMAD6	1.55407700597188E-10	SATB1 - STAT3	3.48645591563557E-11	HHEX - ELF1	1.367820023912E-10	JUND - RFX1	6.79018230531625E-11
PLEK - PRDM1	6.78658934605281E-11	KLF9 - ATF5	1.55332552376208E-10	RERE - TSC22D1	3.47867012973069E-11	ARID5A - TAL1	1.36188962884809E-10	ERG - SPI1	6.77334230370086E-11
PRDM1 - PLEK	6.78658934605281E-11	ATF5 - KLF9	1.55332552376208E-10	TSC22D1 - RERE	3.47867012973069E-11	TAL1 - ARID5A	1.36188962884809E-10	SPI1 - ERG	6.77334230370086E-11
THAP7 - HMGB3	6.7617494936556E-11	GFI1B - MXD1	1.55291501879873E-10	ZNF530 - JUND	3.47147345591825E-11	TSC22D1 - NME2	1.35525674016534E-10	ID2 - ELF1	6.75159025909089E-11
HMGB3 - THAP7	6.7617494936556E-11	MXD1 - GFI1B	1.55291501879873E-10	JUND - ZNF530	3.47147345591825E-11	NME2 - TSC22D1	1.35525674016534E-10	ELF1 - ID2	6.75159025909089E-11
NFE2 - SPI1	6.7567305916949E-11	ZNF236 - TSC22D1	1.5492561400432E-10	NRF1 - FLI1	3.47070185091614E-11	KLF9 - ELF1	1.35411529211815E-10	KLF1 - ID2	6.73813921325817E-11
SPI1 - NFE2	6.7567305916949E-11	TSC22D1 - ZNF236	1.5492561400432E-10	FLI1 - NRF1	3.47070185091614E-11	ELF1 - KLF9	1.35411529211815E-10	ID2 - KLF1	6.73813921325817E-11
HOXA10 - TAL1	6.72750813390799E-11	NFIL3 - PLEK	1.54708468258491E-10	RLF - MEF2C	3.46169377885008E-11	KLF16 - STAT3	1.34040847865613E-10	SP2 - GATA1	6.71070213287273E-11
TAL1 - HOXA10	6.72750813390799E-11	PLEK - NFIL3	1.54708468258491E-10	MEF2C - RLF	3.46169377885008E-11	STAT3 - KLF16	1.34040847865613E-10	GATA1 - SP2	6.71070213287273E-11
ZNF426 - RUNX1	6.68175237361623E-11	FLI1 - THAP7	1.53269424929547E-10	TSC22D1 - NRF1	3.45556777636702E-11	TFCP2 - HMGB3	1.34024819020695E-10	KLF13 - RLF	6.67838145895772E-11
RUNX1 - ZNF426	6.68175237361623E-11	THAP7 - FLI1	1.53269424929547E-10	NRF1 - TSC22D1	3.45556777636702E-11	HMGB3 - TFCP2	1.34024819020695E-10	RLF - KLF13	6.67838145895772E-11
KLF16 - STAT3	6.6804985154878E-11	HMGB3 - ZNF263	1.53168103200763E-10	ATF5 - HLX	3.42124800711829E-11	HLF - KLF1	1.33945396441071E-10	ZNF696 - JUND	6.67358251993377E-11
STAT3 - KLF16	6.6804985154878E-11	ZNF263 - HMGB3	1.53168103200763E-10	HLX - ATF5	3.42124800711829E-11	KLF1 - HLF	1.33945396441071E-10	JUND - ZNF696	6.67358251993377E-11
ELF1 - NME2	6.67281022104227E-11	GLMP - RUNX1	1.53139889658149E-10	PLEK - SLC2A4RG	3.42062281277755E-11	ARID5A - FOXP1	1.33746860808692E-10	TFCP2 - ZNF48	6.66932412074495E-11
NME2 - ELF1	6.67281022104227E-11	RUNX1 - GLMP	1.53139889658149E-10	SLC2A4RG - PLEK	3.42062281277755E-11	FOXP1 - ARID5A	1.33746860808692E-10	ZNF48 - TFCP2	6.66932412074495E-11
HMGB3 - ZBTB14	6.66802654758492E-11	NFE2 - DEAF1	1.5212617276994E-10	TSC22D1 - ETV4	3.41899702993587E-11	PLEK - HLX	1.33688546344324E-10	FOXP1 - ZNF696	6.66333516141648E-11
ZBTB14 - HMGB3	6.66802654758492E-11	DEAF1 - NFE2	1.5212617276994E-10	ETV4 - TSC22D1	3.41899702993587E-11	HLX - PLEK	1.33688546344324E-10	ZNF696 - FOXP1	6.66333516141648E-11
GFI1 - ZNF394	6.66314572961291E-11	KLF12 - JUND	1.51867643460868E-10	GATA2 - TCF3	3.40949317390038E-11	HMGB3 - SNAPC4	1.33430530513401E-10	ZNF48 - ATF5	6.60442048272536E-11
ZNF394 - GFI1	6.66314572961291E-11	JUND - KLF12	1.51867643460868E-10	TCF3 - GATA2	3.40949317390038E-11	SNAPC4 - HMGB3	1.33430530513401E-10	ATF5 - ZNF48	6.60442048272536E-11
NCOA1 - CEBPA	6.64935329020011E-11	FOXP1 - ETV6	1.51811618831488E-10	HMGB3 - MEIS1	3.40093439521461E-11	CREBRF - DEAF1	1.33005731428604E-10	RLF - MBD3	6.5932752313369E-11
CEBPA - NCOA1	6.64935329020011E-11	ETV6 - FOXP1	1.51811618831488E-10	MEIS1 - HMGB3	3.40093439521461E-11	DEAF1 - CREBRF	1.33005731428604E-10	MBD3 - RLF	6.5932752313369E-11
PLEK - NCOA1	6.64400964800471E-11	SMAD6 - RUNX1	1.51643420043257E-10	HIVEP1 - GATA1	3.39485314859722E-11	LYL1 - MLX	1.32402658281627E-10	ARID5A - ETV6	6.59116788925829E-11
NCOA1 - PLEK	6.64400964800471E-11	RUNX1 - SMAD6	1.51643420043257E-10	GATA1 - HIVEP1	3.39485314859722E-11	MLX - LYL1	1.32402658281627E-10	ETV6 - ARID5A	6.59116788925829E-11
FLI1 - GFI1	6.56146179056627E-11	ZNF236 - ELF1	1.51576695639477E-10	MEF2C - MLX	3.38552033629647E-11	SOX4 - TSC22D1	1.32003144526216E-10	RERE - GATA1	6.59057669549767E-11
GFI1 - FLI1	6.56146179056627E-11	ELF1 - ZNF236	1.51576695639477E-10	MLX - MEF2C	3.38552033629647E-11	TSC22D1 - SOX4	1.32003144526216E-10	GATA1 - RERE	6.59057669549767E-11
LYL1 - SLC2A4RG	6.55970555651919E-11	LYL1 - MLX	1.51461898578731E-10	ID2 - PLEK	3.38300776281386E-11	MEF2C - SNAPC4	1.31799987590497E-10	ELF1 - MEF2D	6.58903279160406E-11
SLC2A4RG - LYL1	6.55970555651919E-11	MLX - LYL1	1.51461898578731E-10	PLEK - ID2	3.38300776281386E-11	SNAPC4 - MEF2C	1.31799987590497E-10	MEF2D - ELF1	6.58903279160406E-11
STAT3 - KLF1	6.55752188660763E-11	NFE2 - ZNF740	1.5063468528087E-10	HLX - GATA1	3.37836043862172E-11	RUNX1 - NR1D1	1.31750513276963E-10	SATB1 - LYL1	6.55056703324775E-11
KLF1 - STAT3	6.55752188660763E-11	ZNF740 - NFE2	1.5063468528087E-10	GATA1 - HLX	3.37836043862172E-11	NR1D1 - RUNX1	1.31750513276963E-10	LYL1 - SATB1	6.55056703324775E-11
SLC2A4RG - MEF2C	6.55339255084542E-11	ZNF426 - GFI1B	1.50325280001695E-10	ATF7 - E2F4	3.36282494906026E-11	SMAD6 - NFE2	1.31683164372731E-10	FLI1 - THAP7	6.5496170986723E-11
MEF2C - SLC2A4RG	6.55339255084542E-11	GFI1B - ZNF426	1.50325280001695E-10	E2F4 - ATF7	3.36282494906026E-11	NFE2 - SMAD6	1.31683164372731E-10	THAP7 - FLI1	6.5496170986723E-11
TAL1 - NRF1	6.52464818284848E-11	CREBRF - LYL1	1.50064197179667E-10	PLEK - STAT3	3.34294397719148E-11	ERG - KLF13	1.31287619664633E-10	TCF3 - ZNF48	6.50942841295965E-11
NRF1 - TAL1	6.52464818284848E-11	LYL1 - CREBRF	1.50064197179667E-10	STAT3 - PLEK	3.34294397719148E-11	KLF13 - ERG	1.31287619664633E-10	ZNF48 - TCF3	6.50942841295965E-11
GATA1 - CEBPD	6.52307513560047E-11	SATB1 - CUX1	1.495765317161E-10	GATA1 - JUND	3.33293809218205E-11	HLX - GATA1	1.31280986082061E-10	ZNF581 - PLEK	6.50785952904798E-11
CEBPD - GATA1	6.52307513560047E-11	CUX1 - SATB1	1.495765317161E-10	JUND - GATA1	3.33293809218205E-11	GATA1 - HLX	1.31280986082061E-10	PLEK - ZNF581	6.50785952904798E-11
ZNF641 - MEF2C	6.51155032671547E-11	PBX1 - SATB1	1.49366824464536E-10	LYL1 - ZKSCAN4	3.31983850132556E-11	ATF5 - GATA1	1.311649538982E-10	ZNF263 - STAT3	6.5040160757146E-11
MEF2C - ZNF641	6.51155032671547E-11	SATB1 - PBX1	1.49366824464536E-10	ZKSCAN4 - LYL1	3.31983850132556E-11	GATA1 - ATF5	1.311649538982E-10	STAT3 - ZNF263	6.5040160757146E-11
ZKSCAN4 - HMGB3	6.50921885836375E-11	NFIL3 - FOXP1	1.4932641234644E-10	STAT6 - MLX	3.30982775909039E-11	ATF5 - GFI1B	1.3081803695858E-10	ELF1 - STAT3	6.49433701260804E-11
HMGB3 - ZKSCAN4	6.50921885836375E-11	FOXP1 - NFIL3	1.4932641234644E-10	MLX - STAT6	3.30982775909039E-11	GFI1B - ATF5	1.3081803695858E-10	STAT3 - ELF1	6.49433701260804E-11
GATA1 - NR1D1	6.50612619335078E-11	TCF3 - ERG	1.49228587820183E-10	MLX - STAT2	3.30754243438314E-11	KLF1 - STAT3	1.30253113850287E-10	TSC22D1 - HLF	6.49430231813852E-11
NR1D1 - GATA1	6.50612619335078E-11	ERG - TCF3	1.49228587820183E-10	STAT2 - MLX	3.30754243438314E-11	STAT3 - KLF1	1.30253113850287E-10	HLF - TSC22D1	6.49430231813852E-11
NR1D1 - RUNX1	6.49419615306179E-11	RUNX1 - CAMTA2	1.47987289089713E-10	FLI1 - ZBTB4	3.29843478918956E-11	E2F4 - GFI1	1.29747587673812E-10	MBD2 - E2F4	6.48770065447835E-11
RUNX1 - NR1D1	6.49419615306179E-11	CAMTA2 - RUNX1	1.47987289089713E-10	ZBTB4 - FLI1	3.29843478918956E-11	GFI1 - E2F4	1.29747587673812E-10	E2F4 - MBD2	6.48770065447835E-11
MXD1 - HMGB3	6.48156528448851E-11	ZNF426 - FLI1	1.47698325791978E-10	ETV6 - STAT2	3.29317059732936E-11	WT1 - ELF1	1.29322039188473E-10	STAT3 - TSC22D1	6.4862455684267E-11
HMGB3 - MXD1	6.48156528448851E-11	FLI1 - ZNF426	1.47698325791978E-10	STAT2 - ETV6	3.29317059732936E-11	ELF1 - WT1	1.29322039188473E-10	TSC22D1 - STAT3	6.4862455684267E-11
GATA2 - ZNF646	6.47253153851501E-11	MBD2 - ELF1	1.47463111166424E-10	FLI1 - KLF16	3.28975457986047E-11	NME2 - ELF1	1.28663801834961E-10	E2F4 - TSC22D1	6.44979902819642E-11
ZNF646 - GATA2	6.47253153851501E-11	ELF1 - MBD2	1.47463111166424E-10	KLF16 - FLI1	3.28975457986047E-11	ELF1 - NME2	1.28663801834961E-10	TSC22D1 - E2F4	6.44979902819642E-11
MLX - GFI1	6.40647257466043E-11	E2F4 - SATB1	1.47298354069569E-10	STAT6 - TCF3	3.28797856996577E-11	SP2 - TAL1	1.28267549359684E-10	HOXA10 - ZNF48	6.43151434887024E-11
GFI1 - MLX	6.40647257466043E-11	SATB1 - E2F4	1.47298354069569E-10	TCF3 - STAT6	3.28797856996577E-11	TAL1 - SP2	1.28267549359684E-10	ZNF48 - HOXA10	6.43151434887024E-11
MEF2C - TSC22D1	6.4002719790679E-11	HHEX - PBX1	1.46419570912215E-10	SOX4 - TSC22D1	3.282415658723E-11	CEBPA - CREBRF	1.28216853800822E-10	JUND - PRDM1	6.4149956180426E-11
TSC22D1 - MEF2C	6.4002719790679E-11	PBX1 - HHEX	1.46419570912215E-10	TSC22D1 - SOX4	3.282415658723E-11	CREBRF - CEBPA	1.28216853800822E-10	PRDM1 - JUND	6.4149956180426E-11
SP2 - HMGB3	6.39639313737561E-11	NFE2 - ZBTB14	1.46354386942882E-10	MITF - PLEK	3.26973656483709E-11	RERE - ATF5	1.28136612431717E-10	CUX1 - RFX1	6.41352110308802E-11
HMGB3 - SP2	6.39639313737561E-11	ZBTB14 - NFE2	1.46354386942882E-10	PLEK - MITF	3.26973656483709E-11	ATF5 - RERE	1.28136612431717E-10	RFX1 - CUX1	6.41352110308802E-11
HIVEP1 - TAL1	6.38262082075514E-11	PLEK - DACH1	1.45590747790969E-10	STAT6 - NFE2	3.25147096746914E-11	ZNF263 - GATA2	1.28032320856342E-10	ELF1 - NR4A3	6.40043504307464E-11
TAL1 - HIVEP1	6.38262082075514E-11	DACH1 - PLEK	1.45590747790969E-10	NFE2 - STAT6	3.25147096746914E-11	GATA2 - ZNF263	1.28032320856342E-10	NR4A3 - ELF1	6.40043504307464E-11
E2F4 - THAP7	6.38178815348667E-11	FOXP1 - SOX4	1.45509354565476E-10	STAT6 - DEAF1	3.2498344293419E-11	ZNF740 - TSC22D1	1.27949040251707E-10	HOXA10 - ZNF394	6.38439301425819E-11
THAP7 - E2F4	6.38178815348667E-11	SOX4 - FOXP1	1.45509354565476E-10	DEAF1 - STAT6	3.2498344293419E-11	TSC22D1 - ZNF740	1.27949040251707E-10	ZNF394 - HOXA10	6.38439301425819E-11
ZNF48 - TSC22D1	6.3442577580286E-11	PLEK - ETV4	1.45388742711638E-10	RERE - FOXP1	3.23182695882718E-11	RUNX1 - SNAPC4	1.27824417717193E-10	KLF9 - TAL1	6.36153490995994E-11
TSC22D1 - ZNF48	6.3442577580286E-11	ETV4 - PLEK	1.45388742711638E-10	FOXP1 - RERE	3.23182695882718E-11	SNAPC4 - RUNX1	1.27824417717193E-10	TAL1 - KLF9	6.36153490995994E-11
DEAF1 - LYL1	6.31552657393009E-11	STAT3 - STAT2	1.45378487026449E-10	MBD2 - MLX	3.21974912009804E-11	PLEK - ATF7	1.27783131298465E-10	NRF1 - E2F4	6.3476085498948E-11
LYL1 - DEAF1	6.31552657393009E-11	STAT2 - STAT3	1.45378487026449E-10	MLX - MBD2	3.21974912009804E-11	ATF7 - PLEK	1.27783131298465E-10	E2F4 - NRF1	6.3476085498948E-11
AHRR - TAL1	6.29377244765195E-11	ZNF426 - NFE2	1.45007145180287E-10	HOXB2 - E2F4	3.21541820946791E-11	MXD1 - ETV6	1.27438351538167E-10	ERG - MBD2	6.34149191491851E-11
TAL1 - AHRR	6.29377244765195E-11	NFE2 - ZNF426	1.45007145180287E-10	E2F4 - HOXB2	3.21541820946791E-11	ETV6 - MXD1	1.27438351538167E-10	MBD2 - ERG	6.34149191491851E-11
ZNF888 - RUNX1	6.2921147458983E-11	ZNF543 - PLEK	1.44692896553167E-10	ETV6 - THAP7	3.21463099195451E-11	ZNF587 - FOXP1	1.27184887621645E-10	PLEK - THAP2	6.32312743831243E-11
RUNX1 - ZNF888	6.2921147458983E-11	PLEK - ZNF543	1.44692896553167E-10	THAP7 - ETV6	3.21463099195451E-11	FOXP1 - ZNF587	1.27184887621645E-10	THAP2 - PLEK	6.32312743831243E-11
DEAF1 - CREBRF	6.27610116654687E-11	LYL1 - HLF	1.44429357362696E-10	MBD3 - MYCN	3.2052156068163E-11	ZBTB14 - GATA2	1.27101246194528E-10	DEAF1 - MEF2C	6.29810231744798E-11
CREBRF - DEAF1	6.27610116654687E-11	HLF - LYL1	1.44429357362696E-10	MYCN - MBD3	3.2052156068163E-11	GATA2 - ZBTB14	1.27101246194528E-10	MEF2C - DEAF1	6.29810231744798E-11
FOXP1 - ZNF587	6.27310564604855E-11	E2F4 - HHEX	1.44341538721449E-10	ELF1 - NME2	3.20336361603335E-11	PLEK - ZNF418	1.26895452479125E-10	ZBTB14 - MEF2C	6.29752083813884E-11
ZNF587 - FOXP1	6.27310564604855E-11	HHEX - E2F4	1.44341538721449E-10	NME2 - ELF1	3.20336361603335E-11	ZNF418 - PLEK	1.26895452479125E-10	MEF2C - ZBTB14	6.29752083813884E-11
FLI1 - ETV6	6.2700761249701E-11	DEAF1 - GFI1B	1.44196349305403E-10	ST18 - GATA1	3.20307565193634E-11	FOXP1 - KLF13	1.26877605644005E-10	FLI1 - CEBPA	6.29073945712655E-11
ETV6 - FLI1	6.2700761249701E-11	GFI1B - DEAF1	1.44196349305403E-10	GATA1 - ST18	3.20307565193634E-11	KLF13 - FOXP1	1.26877605644005E-10	CEBPA - FLI1	6.29073945712655E-11
MYCN - ATF5	6.25721141567226E-11	ZNF335 - HMGB3	1.43972986310636E-10	RFX1 - PLEK	3.19632480205723E-11	FOXP1 - SPI1	1.2678305627567E-10	ZNF697 - RUNX1	6.26083490606888E-11
ATF5 - MYCN	6.25721141567226E-11	HMGB3 - ZNF335	1.43972986310636E-10	PLEK - RFX1	3.19632480205723E-11	SPI1 - FOXP1	1.2678305627567E-10	RUNX1 - ZNF697	6.26083490606888E-11
NR4A3 - TAL1	6.24538615268122E-11	ETV6 - E2F4	1.43523651296995E-10	MXD1 - CEBPA	3.18536100274436E-11	MEF2C - MLX	1.26253910104346E-10	FOSL2 - HMGB3	6.24501977908309E-11
TAL1 - NR4A3	6.24538615268122E-11	E2F4 - ETV6	1.43523651296995E-10	CEBPA - MXD1	3.18536100274436E-11	MLX - MEF2C	1.26253910104346E-10	HMGB3 - FOSL2	6.24501977908309E-11
MEF2C - ZNF587	6.21953530344221E-11	STAT3 - MBD3	1.43472525526711E-10	MBD3 - KLF12	3.18334594795466E-11	FOXP1 - KLF12	1.25691818064766E-10	LYL1 - CREBRF	6.22901313862556E-11
ZNF587 - MEF2C	6.21953530344221E-11	MBD3 - STAT3	1.43472525526711E-10	KLF12 - MBD3	3.18334594795466E-11	KLF12 - FOXP1	1.25691818064766E-10	CREBRF - LYL1	6.22901313862556E-11
MBD3 - HLF	6.21564258396212E-11	KLF1 - FOXP1	1.42936384950332E-10	ID2 - KLF1	3.17615204969979E-11	MEF2D - GATA1	1.25636875902835E-10	KLF1 - GLMP	6.22044846187997E-11
HLF - MBD3	6.21564258396212E-11	FOXP1 - KLF1	1.42936384950332E-10	KLF1 - ID2	3.17615204969979E-11	GATA1 - MEF2D	1.25636875902835E-10	GLMP - KLF1	6.22044846187997E-11
CEBPD - NFE2	6.17743287079087E-11	GATA2 - ZNF641	1.42384617984881E-10	PLEK - DEAF1	3.17461543164477E-11	GATA1 - STAT6	1.2523136694309E-10	CEBPA - ZNF236	6.21418194679535E-11
NFE2 - CEBPD	6.17743287079087E-11	ZNF641 - GATA2	1.42384617984881E-10	DEAF1 - PLEK	3.17461543164477E-11	STAT6 - GATA1	1.2523136694309E-10	ZNF236 - CEBPA	6.21418194679535E-11
LYL1 - TAL1	6.14712447610799E-11	GATA1 - ZNF516	1.4195591924171E-10	HHEX - MBD2	3.16612187856169E-11	HLF - ATF5	1.2468592824888E-10	MEF2C - ZNF516	6.18299370036546E-11
TAL1 - LYL1	6.14712447610799E-11	ZNF516 - GATA1	1.4195591924171E-10	MBD2 - HHEX	3.16612187856169E-11	ATF5 - HLF	1.2468592824888E-10	ZNF516 - MEF2C	6.18299370036546E-11
RUNX1 - GLMP	6.14667691745119E-11	TCF3 - E2F4	1.41765890693257E-10	ZNF581 - HMGB3	3.16384730913999E-11	NFE2 - ZNF48	1.24267846013382E-10	ZNF697 - ELF1	6.13366094026624E-11
GLMP - RUNX1	6.14667691745119E-11	E2F4 - TCF3	1.41765890693257E-10	HMGB3 - ZNF581	3.16384730913999E-11	ZNF48 - NFE2	1.24267846013382E-10	ELF1 - ZNF697	6.13366094026624E-11
ST18 - RUNX1	6.1420403485446E-11	MXD1 - JUND	1.41731196223738E-10	HOXA10 - GATA1	3.15325855704263E-11	GFI1B - STAT3	1.2416631611778E-10	ETV6 - ATF7	6.12062622806775E-11
RUNX1 - ST18	6.1420403485446E-11	JUND - MXD1	1.41731196223738E-10	GATA1 - HOXA10	3.15325855704263E-11	STAT3 - GFI1B	1.2416631611778E-10	ATF7 - ETV6	6.12062622806775E-11
SPI1 - FOXP1	6.1396068784525E-11	HMGB3 - GTF2IRD2	1.4081191768156E-10	STAT2 - NFE2	3.15266528161384E-11	STAT3 - MLX	1.24139795665279E-10	NFE2 - PRDM1	6.10469175210682E-11
FOXP1 - SPI1	6.1396068784525E-11	GTF2IRD2 - HMGB3	1.4081191768156E-10	NFE2 - STAT2	3.15266528161384E-11	MLX - STAT3	1.24139795665279E-10	PRDM1 - NFE2	6.10469175210682E-11
GATA2 - ETV4	6.13198172794149E-11	GTF2IRD2 - ELF1	1.40792516534205E-10	NFE2 - HOXA10	3.15133752426533E-11	RFX1 - STAT3	1.23346180491701E-10	MXD1 - HMGB3	6.09523820305213E-11
ETV4 - GATA2	6.13198172794149E-11	ELF1 - GTF2IRD2	1.40792516534205E-10	HOXA10 - NFE2	3.15133752426533E-11	STAT3 - RFX1	1.23346180491701E-10	HMGB3 - MXD1	6.09523820305213E-11
ETV6 - HOXB2	6.12990352921727E-11	TSC22D1 - CUX1	1.40316577801336E-10	HHEX - MLX	3.15027864905559E-11	MEF2C - CUX1	1.23268284468736E-10	MEF2C - NME2	6.05104577555693E-11
HOXB2 - ETV6	6.12990352921727E-11	CUX1 - TSC22D1	1.40316577801336E-10	MLX - HHEX	3.15027864905559E-11	CUX1 - MEF2C	1.23268284468736E-10	NME2 - MEF2C	6.05104577555693E-11
GFI1 - STAT3	6.12755818307775E-11	NCOA1 - HMGB3	1.40296538275742E-10	FOXP1 - ZNF335	3.14877950102765E-11	CEBPD - GATA1	1.2304143814923E-10	SLC2A4RG - HMGB3	6.03096114715207E-11
STAT3 - GFI1	6.12755818307775E-11	HMGB3 - NCOA1	1.40296538275742E-10	ZNF335 - FOXP1	3.14877950102765E-11	GATA1 - CEBPD	1.2304143814923E-10	HMGB3 - SLC2A4RG	6.03096114715207E-11
PLEK - GTF2IRD2	6.11364778246859E-11	SOX4 - KLF1	1.40218517352686E-10	ELF1 - ZNF697	3.14431224113232E-11	CEBPA - ZFPM1	1.22568885596586E-10	ETV6 - FLI1	6.02344840672231E-11
GTF2IRD2 - PLEK	6.11364778246859E-11	KLF1 - SOX4	1.40218517352686E-10	ZNF697 - ELF1	3.14431224113232E-11	ZFPM1 - CEBPA	1.22568885596586E-10	FLI1 - ETV6	6.02344840672231E-11
NCOA1 - JUND	6.11002429207197E-11	ZNF426 - ELF1	1.3968343148818E-10	JUND - ZNF335	3.13520980010917E-11	MEF2C - SMAD6	1.21151977339196E-10	ERG - MXD1	6.00814467621724E-11
JUND - NCOA1	6.11002429207197E-11	ELF1 - ZNF426	1.3968343148818E-10	ZNF335 - JUND	3.13520980010917E-11	SMAD6 - MEF2C	1.21151977339196E-10	MXD1 - ERG	6.00814467621724E-11
TSC22D1 - MBD2	6.04623087707701E-11	FLI1 - ZNF587	1.39646308405794E-10	MLX - TSC22D1	3.11746982395444E-11	PLEK - TBX19	1.21151200183078E-10	MEF2C - GFI1B	6.00737792844086E-11
MBD2 - TSC22D1	6.04623087707701E-11	ZNF587 - FLI1	1.39646308405794E-10	TSC22D1 - MLX	3.11746982395444E-11	TBX19 - PLEK	1.21151200183078E-10	GFI1B - MEF2C	6.00737792844086E-11
SP2 - ELF1	5.99949048774029E-11	RUNX1 - GFI1B	1.39119937792032E-10	KLF12 - NFE2	3.08193331965967E-11	NR1D1 - PLEK	1.21018334242606E-10	LYL1 - SOX4	6.00519495241869E-11
ELF1 - SP2	5.99949048774029E-11	GFI1B - RUNX1	1.39119937792032E-10	NFE2 - KLF12	3.08193331965967E-11	PLEK - NR1D1	1.21018334242606E-10	SOX4 - LYL1	6.00519495241869E-11
CAMTA2 - FOXP1	5.98149169084294E-11	RLF - RUNX1	1.3761086714581E-10	TAL1 - STAT2	3.07967887303029E-11	RUNX1 - HLX	1.21017765253306E-10	CEBPA - NCOA1	5.96449556411471E-11
FOXP1 - CAMTA2	5.98149169084294E-11	RUNX1 - RLF	1.3761086714581E-10	STAT2 - TAL1	3.07967887303029E-11	HLX - RUNX1	1.21017765253306E-10	NCOA1 - CEBPA	5.96449556411471E-11
MLX - NFE2	5.96436927624566E-11	FLI1 - KLF16	1.37121342058677E-10	ZNF426 - ZNF48	3.07770441076993E-11	ELF1 - ERG	1.20592716368328E-10	CEBPA - RLF	5.95759899746362E-11
NFE2 - MLX	5.96436927624566E-11	KLF16 - FLI1	1.37121342058677E-10	ZNF48 - ZNF426	3.07770441076993E-11	ERG - ELF1	1.20592716368328E-10	RLF - CEBPA	5.95759899746362E-11
LYL1 - KLF12	5.93847263030689E-11	CEBPA - MXD1	1.37022240775941E-10	MBD3 - HMGB3	3.06397823779392E-11	RUNX1 - HLF	1.20323959129642E-10	SNAPC4 - FLI1	5.9559177034707E-11
KLF12 - LYL1	5.93847263030689E-11	MXD1 - CEBPA	1.37022240775941E-10	HMGB3 - MBD3	3.06397823779392E-11	HLF - RUNX1	1.20323959129642E-10	FLI1 - SNAPC4	5.9559177034707E-11
MEF2C - ZNF888	5.92588408898642E-11	E2F4 - LYL1	1.36765529457072E-10	SMAD6 - ELF1	3.05494414487573E-11	HOXA10 - FOXP1	1.20240928325188E-10	HHEX - KLF1	5.93794943770654E-11
ZNF888 - MEF2C	5.92588408898642E-11	LYL1 - E2F4	1.36765529457072E-10	ELF1 - SMAD6	3.05494414487573E-11	FOXP1 - HOXA10	1.20240928325188E-10	KLF1 - HHEX	5.93794943770654E-11
FOXP1 - NME2	5.92123086673446E-11	ZNF772 - GATA2	1.36728933730623E-10	HLX - LYL1	3.05349807938615E-11	GATA1 - STAT2	1.20081014576279E-10	ETV6 - MEF2C	5.9184115941413E-11
NME2 - FOXP1	5.92123086673446E-11	GATA2 - ZNF772	1.36728933730623E-10	LYL1 - HLX	3.05349807938615E-11	STAT2 - GATA1	1.20081014576279E-10	MEF2C - ETV6	5.9184115941413E-11
GLMP - GATA1	5.91443352626619E-11	SMAD6 - NFE2	1.36207226053564E-10	ST18 - RUNX1	3.05278163859057E-11	ST18 - GATA1	1.19567758471995E-10	ZNF48 - JUND	5.90565027436263E-11
GATA1 - GLMP	5.91443352626619E-11	NFE2 - SMAD6	1.36207226053564E-10	RUNX1 - ST18	3.05278163859057E-11	GATA1 - ST18	1.19567758471995E-10	JUND - ZNF48	5.90565027436263E-11
CEBPA - MBD3	5.88674872736839E-11	GATA1 - KLF9	1.36135727690778E-10	NFE2 - MEIS1	3.04013481056131E-11	ZNF581 - JUND	1.18915655100693E-10	LYL1 - TCF3	5.90447066239896E-11
MBD3 - CEBPA	5.88674872736839E-11	KLF9 - GATA1	1.36135727690778E-10	MEIS1 - NFE2	3.04013481056131E-11	JUND - ZNF581	1.18915655100693E-10	TCF3 - LYL1	5.90447066239896E-11
RLF - E2F4	5.87891055281453E-11	TAL1 - HOXA10	1.3594035619402E-10	HHEX - E2F4	3.03063824036443E-11	ZNF426 - ELF1	1.18753243349978E-10	KLF1 - RERE	5.89351970003982E-11
E2F4 - RLF	5.87891055281453E-11	HOXA10 - TAL1	1.3594035619402E-10	E2F4 - HHEX	3.03063824036443E-11	ELF1 - ZNF426	1.18753243349978E-10	RERE - KLF1	5.89351970003982E-11
ELF1 - ZNF335	5.87353429781778E-11	NCOA1 - JUND	1.35778097098971E-10	PBX1 - ERG	3.02708136334928E-11	GFI1B - MBD2	1.18466361720415E-10	CREBRF - MEF2C	5.85760814852954E-11
ZNF335 - ELF1	5.87353429781778E-11	JUND - NCOA1	1.35778097098971E-10	ERG - PBX1	3.02708136334928E-11	MBD2 - GFI1B	1.18466361720415E-10	MEF2C - CREBRF	5.85760814852954E-11
SATB1 - STAT3	5.85004822362123E-11	CEBPD - GATA1	1.35389838229472E-10	STAT2 - MXD1	2.99976779527533E-11	NCOA1 - CEBPA	1.17840390223556E-10	MYCN - TAL1	5.85322346147166E-11
STAT3 - SATB1	5.85004822362123E-11	GATA1 - CEBPD	1.35389838229472E-10	MXD1 - STAT2	2.99976779527533E-11	CEBPA - NCOA1	1.17840390223556E-10	TAL1 - MYCN	5.85322346147166E-11
FOXP1 - ATF5	5.81626379003719E-11	ATF6B - ATF5	1.35244898613607E-10	STAT6 - LYL1	2.98047975189064E-11	FOXP1 - SP2	1.17674744948282E-10	HOXB4 - KLF1	5.84724005325832E-11
ATF5 - FOXP1	5.81626379003719E-11	ATF5 - ATF6B	1.35244898613607E-10	LYL1 - STAT6	2.98047975189064E-11	SP2 - FOXP1	1.17674744948282E-10	KLF1 - HOXB4	5.84724005325832E-11
HLX - GATA1	5.80360030866256E-11	ZNF587 - MEF2C	1.34686886643642E-10	ZNF516 - TSC22D1	2.9743235652191E-11	TFCP2 - GFI1	1.17563056512005E-10	TAL1 - ZNF530	5.84573431328117E-11
GATA1 - HLX	5.80360030866256E-11	MEF2C - ZNF587	1.34686886643642E-10	TSC22D1 - ZNF516	2.9743235652191E-11	GFI1 - TFCP2	1.17563056512005E-10	ZNF530 - TAL1	5.84573431328117E-11
ZNF888 - JUND	5.80345771439283E-11	GATA1 - PRDM1	1.34272398755186E-10	HMGB3 - HOXB4	2.97005614546819E-11	MXD1 - ATF5	1.1707468328126E-10	MBD3 - E2F4	5.84026993433184E-11
JUND - ZNF888	5.80345771439283E-11	PRDM1 - GATA1	1.34272398755186E-10	HOXB4 - HMGB3	2.97005614546819E-11	ATF5 - MXD1	1.1707468328126E-10	E2F4 - MBD3	5.84026993433184E-11
SOX4 - ATF5	5.78518725979915E-11	ZNF48 - NFE2	1.34112471128489E-10	KLF13 - HMGB3	2.967824250244E-11	GATA2 - ZNF426	1.17044332559324E-10	HLX - HMGB3	5.78675440898735E-11
ATF5 - SOX4	5.78518725979915E-11	NFE2 - ZNF48	1.34112471128489E-10	HMGB3 - KLF13	2.967824250244E-11	ZNF426 - GATA2	1.17044332559324E-10	HMGB3 - HLX	5.78675440898735E-11
ELF1 - ZNF646	5.78073491852571E-11	CEBPD - RUNX1	1.33132518898016E-10	CEBPD - MXD1	2.9668132534022E-11	GATA2 - TFCP2	1.16658557813842E-10	HLX - MEF2C	5.76539163632539E-11
ZNF646 - ELF1	5.78073491852571E-11	RUNX1 - CEBPD	1.33132518898016E-10	MXD1 - CEBPD	2.9668132534022E-11	TFCP2 - GATA2	1.16658557813842E-10	MEF2C - HLX	5.76539163632539E-11
SOX4 - GFI1B	5.7784246138004E-11	ZFPM1 - ATF5	1.32993505097545E-10	CUX1 - CEBPA	2.95980427666986E-11	FLI1 - NME2	1.16432266605848E-10	KLF13 - HHEX	5.7607186382258E-11
GFI1B - SOX4	5.7784246138004E-11	ATF5 - ZFPM1	1.32993505097545E-10	CEBPA - CUX1	2.95980427666986E-11	NME2 - FLI1	1.16432266605848E-10	HHEX - KLF13	5.7607186382258E-11
KLF12 - FOXP1	5.75681100012382E-11	RUNX1 - ZNF581	1.32705083033535E-10	PRDM1 - ETV6	2.95099777947172E-11	TAL1 - THAP7	1.16368817359991E-10	SOX4 - ATF5	5.76041159217056E-11
FOXP1 - KLF12	5.75681100012382E-11	ZNF581 - RUNX1	1.32705083033535E-10	ETV6 - PRDM1	2.95099777947172E-11	THAP7 - TAL1	1.16368817359991E-10	ATF5 - SOX4	5.76041159217056E-11
E2F4 - TSC22D1	5.74469603831229E-11	ZNF418 - FOXP1	1.32385671869351E-10	ETV6 - ZNF236	2.94882972207144E-11	HMGB3 - ARID5A	1.15509601883446E-10	TFCP2 - JUND	5.75148435821848E-11
TSC22D1 - E2F4	5.74469603831229E-11	FOXP1 - ZNF418	1.32385671869351E-10	ZNF236 - ETV6	2.94882972207144E-11	ARID5A - HMGB3	1.15509601883446E-10	JUND - TFCP2	5.75148435821848E-11
ERG - ZNF740	5.73131785086556E-11	SLC2A4RG - PLEK	1.31127816938026E-10	CEBPD - GATA1	2.94719942894872E-11	FLI1 - STAT3	1.15506722242475E-10	ZNF530 - TSC22D1	5.73226362210466E-11
ZNF740 - ERG	5.73131785086556E-11	PLEK - SLC2A4RG	1.31127816938026E-10	GATA1 - CEBPD	2.94719942894872E-11	STAT3 - FLI1	1.15506722242475E-10	TSC22D1 - ZNF530	5.73226362210466E-11
E2F4 - DEAF1	5.72882123683893E-11	JUND - SLC2A4RG	1.31126137725701E-10	ZNF48 - TSC22D1	2.94288760027683E-11	LYL1 - MXD1	1.14947509843866E-10	ETV6 - GFI1	5.70739358551897E-11
DEAF1 - E2F4	5.72882123683893E-11	SLC2A4RG - JUND	1.31126137725701E-10	TSC22D1 - ZNF48	2.94288760027683E-11	MXD1 - LYL1	1.14947509843866E-10	GFI1 - ETV6	5.70739358551897E-11
KLF13 - CUX1	5.70089357665449E-11	MBD2 - GFI1B	1.31025093552672E-10	HHEX - ETV6	2.93865765055301E-11	KLF16 - NFE2	1.14783307858524E-10	GFI1B - SPI1	5.69737208799825E-11
CUX1 - KLF13	5.70089357665449E-11	GFI1B - MBD2	1.31025093552672E-10	ETV6 - HHEX	2.93865765055301E-11	NFE2 - KLF16	1.14783307858524E-10	SPI1 - GFI1B	5.69737208799825E-11
LYL1 - GATA1	5.68477105666876E-11	ATF5 - ZNF394	1.30819646781966E-10	MEF2C - ERG	2.93550531105247E-11	RERE - RUNX1	1.14733840483883E-10	TAL1 - ZNF516	5.68688776625415E-11
GATA1 - LYL1	5.68477105666876E-11	ZNF394 - ATF5	1.30819646781966E-10	ERG - MEF2C	2.93550531105247E-11	RUNX1 - RERE	1.14733840483883E-10	ZNF516 - TAL1	5.68688776625415E-11
ZNF48 - MBD3	5.68462221739452E-11	PRDM1 - GATA2	1.30672528353415E-10	GFI1 - MLX	2.93183394228791E-11	JUND - KLF9	1.14617537683159E-10	ZNF418 - JUND	5.65163853216699E-11
MBD3 - ZNF48	5.68462221739452E-11	GATA2 - PRDM1	1.30672528353415E-10	MLX - GFI1	2.93183394228791E-11	KLF9 - JUND	1.14617537683159E-10	JUND - ZNF418	5.65163853216699E-11
ERG - THAP7	5.67878764845542E-11	FOXP1 - ZNF646	1.30541522036509E-10	ETV4 - GATA1	2.91721057033012E-11	TFCP2 - ERG	1.14184370292314E-10	CREBRF - TAL1	5.63822183385909E-11
THAP7 - ERG	5.67878764845542E-11	ZNF646 - FOXP1	1.30541522036509E-10	GATA1 - ETV4	2.91721057033012E-11	ERG - TFCP2	1.14184370292314E-10	TAL1 - CREBRF	5.63822183385909E-11
PRDM1 - ETV6	5.67869362644302E-11	KLF16 - MEF2C	1.30274041554301E-10	ETV6 - ZBTB14	2.91254763362669E-11	ELF1 - ZNF646	1.13746331797948E-10	ZNF888 - GFI1B	5.56148842256743E-11
ETV6 - PRDM1	5.67869362644302E-11	MEF2C - KLF16	1.30274041554301E-10	ZBTB14 - ETV6	2.91254763362669E-11	ZNF646 - ELF1	1.13746331797948E-10	GFI1B - ZNF888	5.56148842256743E-11
MLX - HMGB3	5.67347800684015E-11	GATA2 - HOXB4	1.30129240716315E-10	HOXB2 - MEF2C	2.90295235766402E-11	TFCP2 - NFE2	1.13349468700008E-10	TCF3 - TFCP2	5.55875241670112E-11
HMGB3 - MLX	5.67347800684015E-11	HOXB4 - GATA2	1.30129240716315E-10	MEF2C - HOXB2	2.90295235766402E-11	NFE2 - TFCP2	1.13349468700008E-10	TFCP2 - TCF3	5.55875241670112E-11
ETV6 - THAP7	5.67154483099852E-11	HMGB3 - ZNF641	1.29947830274091E-10	MLX - CUX1	2.898675396934E-11	CREBRF - ELF1	1.13138963475645E-10	RUNX1 - HLX	5.55556503578636E-11
THAP7 - ETV6	5.67154483099852E-11	ZNF641 - HMGB3	1.29947830274091E-10	CUX1 - MLX	2.898675396934E-11	ELF1 - CREBRF	1.13138963475645E-10	HLX - RUNX1	5.55556503578636E-11
STAT3 - STAT6	5.66615782071622E-11	STAT6 - KLF1	1.29824054284633E-10	ZNF641 - STAT3	2.87734072679235E-11	ZBTB4 - JUND	1.12819614761506E-10	FOXP1 - KLF9	5.54240472960821E-11
STAT6 - STAT3	5.66615782071622E-11	KLF1 - STAT6	1.29824054284633E-10	STAT3 - ZNF641	2.87734072679235E-11	JUND - ZBTB4	1.12819614761506E-10	KLF9 - FOXP1	5.54240472960821E-11
ETV6 - HHEX	5.64202157216087E-11	GATA2 - HIVEP1	1.29633859202727E-10	MLX - ZNF426	2.86957697187562E-11	MXD1 - TSC22D1	1.11760885268541E-10	FOSL2 - STAT3	5.5368237772413E-11
HHEX - ETV6	5.64202157216087E-11	HIVEP1 - GATA2	1.29633859202727E-10	ZNF426 - MLX	2.86957697187562E-11	TSC22D1 - MXD1	1.11760885268541E-10	STAT3 - FOSL2	5.5368237772413E-11
HMGB3 - GLMP	5.63738083991794E-11	STAT3 - ZNF48	1.29600039033839E-10	TSC22D1 - ZNF587	2.86755792722193E-11	GATA2 - WT1	1.11605426289518E-10	MEF2D - KLF1	5.53204669573315E-11
GLMP - HMGB3	5.63738083991794E-11	ZNF48 - STAT3	1.29600039033839E-10	ZNF587 - TSC22D1	2.86755792722193E-11	WT1 - GATA2	1.11605426289518E-10	KLF1 - MEF2D	5.53204669573315E-11
MLX - TAL1	5.62278348881229E-11	GATA1 - ZFPM1	1.29324218001159E-10	FOS - ELF1	2.86465694915306E-11	GATA1 - NR1D1	1.11495944421502E-10	HHEX - ZBTB4	5.52592104019478E-11
TAL1 - MLX	5.62278348881229E-11	ZFPM1 - GATA1	1.29324218001159E-10	ELF1 - FOS	2.86465694915306E-11	NR1D1 - GATA1	1.11495944421502E-10	ZBTB4 - HHEX	5.52592104019478E-11
ELF1 - ZNF530	5.62151956928769E-11	ZBTB4 - NFE2	1.29269844828528E-10	GLMP - JUND	2.86397676407812E-11	MEF2C - ZNF48	1.11324297003002E-10	E2F4 - NFE2	5.52276661902607E-11
ZNF530 - ELF1	5.62151956928769E-11	NFE2 - ZBTB4	1.29269844828528E-10	JUND - GLMP	2.86397676407812E-11	ZNF48 - MEF2C	1.11324297003002E-10	NFE2 - E2F4	5.52276661902607E-11
ZNF335 - TAL1	5.61847061930632E-11	ZNF641 - MEF2C	1.28671004406833E-10	MEF2C - E2F4	2.86088340517576E-11	E2F4 - MEIS1	1.11174194850072E-10	FOXP1 - ZNF516	5.51707707296956E-11
TAL1 - ZNF335	5.61847061930632E-11	MEF2C - ZNF641	1.28671004406833E-10	E2F4 - MEF2C	2.86088340517576E-11	MEIS1 - E2F4	1.11174194850072E-10	ZNF516 - FOXP1	5.51707707296956E-11
HMGB3 - HLX	5.58959267760173E-11	MEIS1 - DEAF1	1.2845040309184E-10	RFX1 - FLI1	2.8528615234058E-11	GFI1B - LYL1	1.11144808634389E-10	MXD1 - CUX1	5.4936707960529E-11
HLX - HMGB3	5.58959267760173E-11	DEAF1 - MEIS1	1.2845040309184E-10	FLI1 - RFX1	2.8528615234058E-11	LYL1 - GFI1B	1.11144808634389E-10	CUX1 - MXD1	5.4936707960529E-11
RUNX1 - ZBTB4	5.58291850250026E-11	TCF3 - GATA1	1.28277610755845E-10	GFI1B - HHEX	2.85152509243991E-11	STAT3 - MEIS1	1.1086815493444E-10	ZNF48 - STAT2	5.48843401282362E-11
ZBTB4 - RUNX1	5.58291850250026E-11	GATA1 - TCF3	1.28277610755845E-10	HHEX - GFI1B	2.85152509243991E-11	MEIS1 - STAT3	1.1086815493444E-10	STAT2 - ZNF48	5.48843401282362E-11
TAL1 - CAMTA2	5.56327206524543E-11	RLF - MBD2	1.28217381156759E-10	ZNF696 - TAL1	2.84986218651584E-11	ZNF394 - TAL1	1.10846672118914E-10	GATA1 - ZNF888	5.46102225940093E-11
CAMTA2 - TAL1	5.56327206524543E-11	MBD2 - RLF	1.28217381156759E-10	TAL1 - ZNF696	2.84986218651584E-11	TAL1 - ZNF394	1.10846672118914E-10	ZNF888 - GATA1	5.46102225940093E-11
HLX - RUNX1	5.56261148254578E-11	MBD3 - MBD2	1.26636659492085E-10	ZNF516 - NFE2	2.81601634372075E-11	MLX - SATB1	1.10703418654268E-10	ZNF48 - E2F4	5.45328122936173E-11
RUNX1 - HLX	5.56261148254578E-11	MBD2 - MBD3	1.26636659492085E-10	NFE2 - ZNF516	2.81601634372075E-11	SATB1 - MLX	1.10703418654268E-10	E2F4 - ZNF48	5.45328122936173E-11
RERE - TSC22D1	5.53887699594746E-11	CAMTA2 - TAL1	1.26473234662861E-10	ZNF587 - FOXP1	2.81600767010337E-11	FLI1 - MBD2	1.1046743381149E-10	AHRR - JUND	5.4512467456691E-11
TSC22D1 - RERE	5.53887699594746E-11	TAL1 - CAMTA2	1.26473234662861E-10	FOXP1 - ZNF587	2.81600767010337E-11	MBD2 - FLI1	1.1046743381149E-10	JUND - AHRR	5.4512467456691E-11
TFEB - PLEK	5.52348826399207E-11	LYL1 - HHEX	1.26298763114541E-10	MBD2 - ELF1	2.81536200602561E-11	HIVEP1 - TAL1	1.10230560790292E-10	ERG - KLF16	5.44689814085952E-11
PLEK - TFEB	5.52348826399207E-11	HHEX - LYL1	1.26298763114541E-10	ELF1 - MBD2	2.81536200602561E-11	TAL1 - HIVEP1	1.10230560790292E-10	KLF16 - ERG	5.44689814085952E-11
SATB1 - ZFPM1	5.50878995198012E-11	RLF - TSC22D1	1.25485011270854E-10	NFIL3 - JUND	2.81075614172455E-11	HMGB3 - DACH1	1.09979102214108E-10	LYL1 - MBD3	5.43233409644461E-11
ZFPM1 - SATB1	5.50878995198012E-11	TSC22D1 - RLF	1.25485011270854E-10	JUND - NFIL3	2.81075614172455E-11	DACH1 - HMGB3	1.09979102214108E-10	MBD3 - LYL1	5.43233409644461E-11
GATA1 - STAT3	5.50100416607524E-11	JUND - ZKSCAN4	1.2543616145777E-10	FOXP1 - ZBTB14	2.80650381406788E-11	KLF1 - RERE	1.09448748675245E-10	GFI1B - MBD3	5.42848474505142E-11
STAT3 - GATA1	5.50100416607524E-11	ZKSCAN4 - JUND	1.2543616145777E-10	ZBTB14 - FOXP1	2.80650381406788E-11	RERE - KLF1	1.09448748675245E-10	MBD3 - GFI1B	5.42848474505142E-11
TSC22D1 - NRF1	5.49765129254087E-11	PLEK - ZNF575	1.23902083037919E-10	ETV6 - ZNF263	2.80631386184727E-11	SOX4 - MEF2C	1.09340099474498E-10	ATF5 - HLF	5.42587572094355E-11
NRF1 - TSC22D1	5.49765129254087E-11	ZNF575 - PLEK	1.23902083037919E-10	ZNF263 - ETV6	2.80631386184727E-11	MEF2C - SOX4	1.09340099474498E-10	HLF - ATF5	5.42587572094355E-11
SPI1 - GFI1B	5.492435672938E-11	PBX1 - GFI1B	1.23638696503114E-10	MBD2 - NR4A3	2.80415222292385E-11	GFI1B - RUNX1	1.0857278964771E-10	RUNX1 - CAMTA2	5.41714867408061E-11
GFI1B - SPI1	5.492435672938E-11	GFI1B - PBX1	1.23638696503114E-10	NR4A3 - MBD2	2.80415222292385E-11	RUNX1 - GFI1B	1.0857278964771E-10	CAMTA2 - RUNX1	5.41714867408061E-11
NCOA1 - NFE2	5.48256648413847E-11	TAL1 - ZFPM2	1.23606111457342E-10	ST18 - STAT3	2.7924577580829E-11	GFI1B - E2F4	1.0854790677417E-10	LYL1 - ZNF426	5.40965987283482E-11
NFE2 - NCOA1	5.48256648413847E-11	ZFPM2 - TAL1	1.23606111457342E-10	STAT3 - ST18	2.7924577580829E-11	E2F4 - GFI1B	1.0854790677417E-10	ZNF426 - LYL1	5.40965987283482E-11
MEF2D - GFI1B	5.47723255639454E-11	ZNF641 - STAT3	1.23272642094108E-10	KLF12 - ELF1	2.78678729398463E-11	KLF1 - MBD2	1.0848029419197E-10	ATF5 - ATF6B	5.40361297374226E-11
GFI1B - MEF2D	5.47723255639454E-11	STAT3 - ZNF641	1.23272642094108E-10	ELF1 - KLF12	2.78678729398463E-11	MBD2 - KLF1	1.0848029419197E-10	ATF6B - ATF5	5.40361297374226E-11
PRDM1 - TAL1	5.47540311701678E-11	MXD1 - ETV6	1.22689594594938E-10	TFCP2 - ZNF740	2.78580786911009E-11	HOXB2 - E2F4	1.07835712581661E-10	E2F4 - ZNF587	5.38805979000134E-11
TAL1 - PRDM1	5.47540311701678E-11	ETV6 - MXD1	1.22689594594938E-10	ZNF740 - TFCP2	2.78580786911009E-11	E2F4 - HOXB2	1.07835712581661E-10	ZNF587 - E2F4	5.38805979000134E-11
PBX1 - TAL1	5.47400527683983E-11	ZNF18 - FOXP1	1.22544280278802E-10	DEAF1 - GFI1	2.78476061654764E-11	MYCN - FOXP1	1.07462032328254E-10	STAT6 - KLF1	5.38093111734916E-11
TAL1 - PBX1	5.47400527683983E-11	FOXP1 - ZNF18	1.22544280278802E-10	GFI1 - DEAF1	2.78476061654764E-11	FOXP1 - MYCN	1.07462032328254E-10	KLF1 - STAT6	5.38093111734916E-11
STAT3 - ZNF263	5.43240279149426E-11	SMAD6 - FOXP1	1.2228075496612E-10	SATB1 - CEBPA	2.77846877450028E-11	STAT3 - TCF3	1.07413557215441E-10	RLF - HMGB3	5.37953709356387E-11
ZNF263 - STAT3	5.43240279149426E-11	FOXP1 - SMAD6	1.2228075496612E-10	CEBPA - SATB1	2.77846877450028E-11	TCF3 - STAT3	1.07413557215441E-10	HMGB3 - RLF	5.37953709356387E-11
ZNF888 - ELF1	5.4188386416909E-11	ZNF641 - FOXP1	1.22280116587881E-10	NR1D1 - HMGB3	2.77818861665891E-11	ERG - ZNF641	1.0728767874113E-10	TSC22D1 - GATA1	5.37887095974909E-11
ELF1 - ZNF888	5.4188386416909E-11	FOXP1 - ZNF641	1.22280116587881E-10	HMGB3 - NR1D1	2.77818861665891E-11	ZNF641 - ERG	1.0728767874113E-10	GATA1 - TSC22D1	5.37887095974909E-11
CEBPD - TAL1	5.41378990248642E-11	PLEK - IRF8	1.21889956461452E-10	LYL1 - HIVEP1	2.76912520691397E-11	GATA1 - ZNF335	1.0684703816155E-10	ZNF48 - KLF9	5.35001418167091E-11
TAL1 - CEBPD	5.41378990248642E-11	IRF8 - PLEK	1.21889956461452E-10	HIVEP1 - LYL1	2.76912520691397E-11	ZNF335 - GATA1	1.0684703816155E-10	KLF9 - ZNF48	5.35001418167091E-11
HLX - TAL1	5.41334754800005E-11	HMGB3 - KLF9	1.21713750189656E-10	HMGB3 - MLX	2.76246334834918E-11	RUNX1 - CAMTA2	1.06838121682884E-10	ZBTB4 - MEIS1	5.34217739489584E-11
TAL1 - HLX	5.41334754800005E-11	KLF9 - HMGB3	1.21713750189656E-10	MLX - HMGB3	2.76246334834918E-11	CAMTA2 - RUNX1	1.06838121682884E-10	MEIS1 - ZBTB4	5.34217739489584E-11
GFI1B - FOXP1	5.37802025135647E-11	ZNF335 - RUNX1	1.21617424464482E-10	CEBPD - MBD3	2.76134323740074E-11	ZNF530 - ELF1	1.06673579691741E-10	FOXP1 - CAMTA2	5.32824513677088E-11
FOXP1 - GFI1B	5.37802025135647E-11	RUNX1 - ZNF335	1.21617424464482E-10	MBD3 - CEBPD	2.76134323740074E-11	ELF1 - ZNF530	1.06673579691741E-10	CAMTA2 - FOXP1	5.32824513677088E-11
ATF5 - TAL1	5.35726150940885E-11	HHEX - MBD2	1.2150329353755E-10	ELF1 - CEBPD	2.76042261965204E-11	NFE2 - ZBTB14	1.06656544707207E-10	FOXP1 - NRF1	5.31757034238911E-11
TAL1 - ATF5	5.35726150940885E-11	MBD2 - HHEX	1.2150329353755E-10	CEBPD - ELF1	2.76042261965204E-11	ZBTB14 - NFE2	1.06656544707207E-10	NRF1 - FOXP1	5.31757034238911E-11
CUX1 - MLX	5.34628626092104E-11	E2F4 - ZNF263	1.21493440308207E-10	TFCP2 - GATA1	2.7488896575667E-11	NFE2 - SPI1	1.06639294616961E-10	E2F4 - MLX	5.30576416135631E-11
MLX - CUX1	5.34628626092104E-11	ZNF263 - E2F4	1.21493440308207E-10	GATA1 - TFCP2	2.7488896575667E-11	SPI1 - NFE2	1.06639294616961E-10	MLX - E2F4	5.30576416135631E-11
ELF1 - CREBRF	5.33359988119653E-11	JUND - MYCN	1.21391549590122E-10	LYL1 - NFIL3	2.7487996254183E-11	ZBTB4 - GATA2	1.06632702667753E-10	MEF2C - PBX1	5.28922600162574E-11
CREBRF - ELF1	5.33359988119653E-11	MYCN - JUND	1.21391549590122E-10	NFIL3 - LYL1	2.7487996254183E-11	GATA2 - ZBTB4	1.06632702667753E-10	PBX1 - MEF2C	5.28922600162574E-11
ELF1 - FOS	5.32601150682321E-11	TSC22D1 - ZNF48	1.21119239637757E-10	JUND - NCOA1	2.74812464451379E-11	DEAF1 - TSC22D1	1.06522027309985E-10	MXD1 - MBD3	5.2814804613055E-11
FOS - ELF1	5.32601150682321E-11	ZNF48 - TSC22D1	1.21119239637757E-10	NCOA1 - JUND	2.74812464451379E-11	TSC22D1 - DEAF1	1.06522027309985E-10	MBD3 - MXD1	5.2814804613055E-11
THAP2 - ELF1	5.31796620628633E-11	TSC22D1 - MEF2D	1.2030118567985E-10	ZNF394 - E2F4	2.74442742836944E-11	ZNF782 - PLEK	1.05939500227858E-10	TCF3 - SATB1	5.27294770347186E-11
ELF1 - THAP2	5.31796620628633E-11	MEF2D - TSC22D1	1.2030118567985E-10	E2F4 - ZNF394	2.74442742836944E-11	PLEK - ZNF782	1.05939500227858E-10	SATB1 - TCF3	5.27294770347186E-11
CUX1 - MBD2	5.31529299740985E-11	ZNF740 - SATB1	1.19945511856123E-10	HMGB3 - ZFPM1	2.72498378028896E-11	FLI1 - ETV6	1.05757305690624E-10	SOX4 - STAT3	5.26545335111095E-11
MBD2 - CUX1	5.31529299740985E-11	SATB1 - ZNF740	1.19945511856123E-10	ZFPM1 - HMGB3	2.72498378028896E-11	ETV6 - FLI1	1.05757305690624E-10	STAT3 - SOX4	5.26545335111095E-11
MEF2C - ZNF581	5.30722549241247E-11	ETV6 - MBD3	1.19484533378511E-10	KLF1 - STAT6	2.72245854332498E-11	ZNF426 - TSC22D1	1.05448184906098E-10	KLF9 - E2F4	5.2601135253072E-11
ZNF581 - MEF2C	5.30722549241247E-11	MBD3 - ETV6	1.19484533378511E-10	STAT6 - KLF1	2.72245854332498E-11	TSC22D1 - ZNF426	1.05448184906098E-10	E2F4 - KLF9	5.2601135253072E-11
HMGB3 - ZNF418	5.30651911301305E-11	CUX1 - HHEX	1.1892928308832E-10	MBD3 - HHEX	2.70928540019311E-11	TCF3 - SOX4	1.05266989569586E-10	DEAF1 - LYL1	5.25049760613516E-11
ZNF418 - HMGB3	5.30651911301305E-11	HHEX - CUX1	1.1892928308832E-10	HHEX - MBD3	2.70928540019311E-11	SOX4 - TCF3	1.05266989569586E-10	LYL1 - DEAF1	5.25049760613516E-11
TSC22D1 - SP2	5.24298347792662E-11	ERG - SLC2A4RG	1.18790421943515E-10	ZNF263 - RUNX1	2.70095352333799E-11	DEAF1 - ZNF426	1.05247699444533E-10	ZNF48 - STAT3	5.21166339251256E-11
SP2 - TSC22D1	5.24298347792662E-11	SLC2A4RG - ERG	1.18790421943515E-10	RUNX1 - ZNF263	2.70095352333799E-11	ZNF426 - DEAF1	1.05247699444533E-10	STAT3 - ZNF48	5.21166339251256E-11
SP2 - GATA1	5.20940478254683E-11	CEBPA - ERG	1.18669019055773E-10	SATB1 - ZNF394	2.6988222420754E-11	HHEX - MEF2C	1.04806475997865E-10	ATF5 - HOXA10	5.19061148229749E-11
GATA1 - SP2	5.20940478254683E-11	ERG - CEBPA	1.18669019055773E-10	ZNF394 - SATB1	2.6988222420754E-11	MEF2C - HHEX	1.04806475997865E-10	HOXA10 - ATF5	5.19061148229749E-11
ZNF418 - TAL1	5.19014206612489E-11	MLX - GATA2	1.1824140278005E-10	ERG - ZNF641	2.69782824552367E-11	PLEK - HOXB2	1.04784958487869E-10	ATF5 - E2F4	5.18966640494778E-11
TAL1 - ZNF418	5.19014206612489E-11	GATA2 - MLX	1.1824140278005E-10	ZNF641 - ERG	2.69782824552367E-11	HOXB2 - PLEK	1.04784958487869E-10	E2F4 - ATF5	5.18966640494778E-11
CAMTA2 - RUNX1	5.16570883291045E-11	ZNF335 - ELF1	1.18171278318258E-10	ZNF641 - JUND	2.68861374136398E-11	NR1D1 - HMGB3	1.04497313579976E-10	TSC22D1 - SP2	5.18824601336565E-11
RUNX1 - CAMTA2	5.16570883291045E-11	ELF1 - ZNF335	1.18171278318258E-10	JUND - ZNF641	2.68861374136398E-11	HMGB3 - NR1D1	1.04497313579976E-10	SP2 - TSC22D1	5.18824601336565E-11
ZNF516 - MEF2C	5.14834043452428E-11	RUNX1 - ZNF516	1.1780700026609E-10	ETV6 - NME2	2.68482649307122E-11	MEF2C - ETV6	1.04437715420236E-10	ZNF772 - HMGB3	5.16276812967398E-11
MEF2C - ZNF516	5.14834043452428E-11	ZNF516 - RUNX1	1.1780700026609E-10	NME2 - ETV6	2.68482649307122E-11	ETV6 - MEF2C	1.04437715420236E-10	HMGB3 - ZNF772	5.16276812967398E-11
ZNF394 - ATF5	5.10498726624675E-11	FOXP1 - ATF5	1.17003073896171E-10	FOXP1 - THAP2	2.67230317735345E-11	FOXP1 - DEAF1	1.03477171276012E-10	ZNF394 - HHEX	5.15888720631352E-11
ATF5 - ZNF394	5.10498726624675E-11	ATF5 - FOXP1	1.17003073896171E-10	THAP2 - FOXP1	2.67230317735345E-11	DEAF1 - FOXP1	1.03477171276012E-10	HHEX - ZNF394	5.15888720631352E-11
MEF2C - HHEX	5.10076737791909E-11	STAT6 - ZNF740	1.16998383203892E-10	CEBPD - LYL1	2.66473700744063E-11	KLF1 - LYL1	1.03277823793047E-10	ZFPM1 - MBD2	5.13550174607857E-11
HHEX - MEF2C	5.10076737791909E-11	ZNF740 - STAT6	1.16998383203892E-10	LYL1 - CEBPD	2.66473700744063E-11	LYL1 - KLF1	1.03277823793047E-10	MBD2 - ZFPM1	5.13550174607857E-11
CEBPD - PLEK	5.09622379019081E-11	RUNX1 - RFX1	1.16996287657933E-10	SMAD6 - FLI1	2.65703466173495E-11	GATA1 - KLF1	1.03074868085251E-10	MLX - ZNF48	5.11905413891345E-11
PLEK - CEBPD	5.09622379019081E-11	RFX1 - RUNX1	1.16996287657933E-10	FLI1 - SMAD6	2.65703466173495E-11	KLF1 - GATA1	1.03074868085251E-10	ZNF48 - MLX	5.11905413891345E-11
HIVEP1 - ELF1	5.08356273742905E-11	KLF9 - KLF1	1.16971654584574E-10	KLF1 - FOSL2	2.64172971692345E-11	MBD3 - HLF	1.03041346288801E-10	ETV4 - ATF5	5.11590561580455E-11
ELF1 - HIVEP1	5.08356273742905E-11	KLF1 - KLF9	1.16971654584574E-10	FOSL2 - KLF1	2.64172971692345E-11	HLF - MBD3	1.03041346288801E-10	ATF5 - ETV4	5.11590561580455E-11
ETV6 - RERE	5.05438538245251E-11	CAMTA2 - JUND	1.1666059784865E-10	TCF3 - ID2	2.63945185152714E-11	TAL1 - ZNF236	1.02652469857745E-10	FLI1 - ERG	5.11570855121768E-11
RERE - ETV6	5.05438538245251E-11	JUND - CAMTA2	1.1666059784865E-10	ID2 - TCF3	2.63945185152714E-11	ZNF236 - TAL1	1.02652469857745E-10	ERG - FLI1	5.11570855121768E-11
ZNF697 - PLEK	5.05247753357363E-11	KLF12 - TAL1	1.16568629748848E-10	TFEB - HMGB3	2.63521843235637E-11	NFE2 - STAT2	1.02366878862448E-10	LYL1 - TAL1	5.07653953596421E-11
PLEK - ZNF697	5.05247753357363E-11	TAL1 - KLF12	1.16568629748848E-10	HMGB3 - TFEB	2.63521843235637E-11	STAT2 - NFE2	1.02366878862448E-10	TAL1 - LYL1	5.07653953596421E-11
ELF1 - ZNF426	5.01828856247499E-11	KLF12 - GATA1	1.16335149846769E-10	THAP7 - ELF1	2.63024740876361E-11	ATF7 - ERG	1.02307107230359E-10	SOX4 - GFI1B	5.07032506258387E-11
ZNF426 - ELF1	5.01828856247499E-11	GATA1 - KLF12	1.16335149846769E-10	ELF1 - THAP7	2.63024740876361E-11	ERG - ATF7	1.02307107230359E-10	GFI1B - SOX4	5.07032506258387E-11
ERG - ZNF426	5.01096213134655E-11	JUND - ID2	1.16324956611624E-10	GFI1B - STAT6	2.6288004759123E-11	FOXP1 - ZNF740	1.01795766260793E-10	KLF16 - MEF2C	5.06531760979811E-11
ZNF426 - ERG	5.01096213134655E-11	ID2 - JUND	1.16324956611624E-10	STAT6 - GFI1B	2.6288004759123E-11	ZNF740 - FOXP1	1.01795766260793E-10	MEF2C - KLF16	5.06531760979811E-11
STAT6 - E2F4	5.00837774031204E-11	ZNF263 - JUND	1.15284878865474E-10	ZNF740 - FOXP1	2.62342682300076E-11	TAL1 - ZNF697	1.01396412099941E-10	NFE2 - NR4A3	5.04875585782827E-11
E2F4 - STAT6	5.00837774031204E-11	JUND - ZNF263	1.15284878865474E-10	FOXP1 - ZNF740	2.62342682300076E-11	ZNF697 - TAL1	1.01396412099941E-10	NR4A3 - NFE2	5.04875585782827E-11
THAP7 - FOXP1	5.00492355892668E-11	MEF2C - THAP7	1.15260224975433E-10	GATA2 - SMAD6	2.61894030767484E-11	ZNF394 - CUX1	1.01389917295247E-10	FOSL2 - E2F4	5.04071957785346E-11
FOXP1 - THAP7	5.00492355892668E-11	THAP7 - MEF2C	1.15260224975433E-10	SMAD6 - GATA2	2.61894030767484E-11	CUX1 - ZNF394	1.01389917295247E-10	E2F4 - FOSL2	5.04071957785346E-11
NRF1 - ATF5	4.98766999923461E-11	HMGB3 - RLF	1.15179581150482E-10	STAT3 - GLMP	2.61334495710308E-11	JUND - SMAD6	1.00988072071484E-10	ETV6 - ZFPM1	5.03484059999337E-11
ATF5 - NRF1	4.98766999923461E-11	RLF - HMGB3	1.15179581150482E-10	GLMP - STAT3	2.61334495710308E-11	SMAD6 - JUND	1.00988072071484E-10	ZFPM1 - ETV6	5.03484059999337E-11
MEIS1 - STAT6	4.97307334201835E-11	DEAF1 - LYL1	1.15109075049524E-10	ZNF394 - SOX4	2.58609279824018E-11	ZBTB14 - HMGB3	1.00549416015561E-10	THAP7 - E2F4	5.0334302698074E-11
STAT6 - MEIS1	4.97307334201835E-11	LYL1 - DEAF1	1.15109075049524E-10	SOX4 - ZNF394	2.58609279824018E-11	HMGB3 - ZBTB14	1.00549416015561E-10	E2F4 - THAP7	5.0334302698074E-11
TSC22D1 - MLX	4.97176813607503E-11	ERG - ZNF394	1.15006976164622E-10	MXD1 - ZNF48	2.58465332469982E-11	DACH1 - PLEK	1.00504354838549E-10	JUND - FOS	5.01580617318087E-11
MLX - TSC22D1	4.97176813607503E-11	ZNF394 - ERG	1.15006976164622E-10	ZNF48 - MXD1	2.58465332469982E-11	PLEK - DACH1	1.00504354838549E-10	FOS - JUND	5.01580617318087E-11
TCF3 - SATB1	4.95921879950512E-11	FOS - RUNX1	1.145449846085E-10	LYL1 - ZNF48	2.58306639966399E-11	GATA2 - DACH1	9.99235139076404E-11	MBD2 - MBD3	5.01071198422132E-11
SATB1 - TCF3	4.95921879950512E-11	RUNX1 - FOS	1.145449846085E-10	ZNF48 - LYL1	2.58306639966399E-11	DACH1 - GATA2	9.99235139076404E-11	MBD3 - MBD2	5.01071198422132E-11
ELF1 - MEF2D	4.95160232261149E-11	ETV6 - MEIS1	1.14065368261862E-10	NR4A3 - LYL1	2.5783758808573E-11	ETV4 - PLEK	9.9617730731083E-11	GATA1 - MEF2C	5.0094130232825E-11
MEF2D - ELF1	4.95160232261149E-11	MEIS1 - ETV6	1.14065368261862E-10	LYL1 - NR4A3	2.5783758808573E-11	PLEK - ETV4	9.9617730731083E-11	MEF2C - GATA1	5.0094130232825E-11
KLF1 - MEF2D	4.94222024416402E-11	NFE2 - SNAPC4	1.13724092642986E-10	ZNF335 - RUNX1	2.5778988319014E-11	AHRR - GATA2	9.94460624959004E-11	ZNF48 - TSC22D1	4.99116512009401E-11
MEF2D - KLF1	4.94222024416402E-11	SNAPC4 - NFE2	1.13724092642986E-10	RUNX1 - ZNF335	2.5778988319014E-11	GATA2 - AHRR	9.94460624959004E-11	TSC22D1 - ZNF48	4.99116512009401E-11
ZNF581 - FLI1	4.92365800908168E-11	ZFPM1 - MXD1	1.13620148012306E-10	PLEK - ETV4	2.57541279968798E-11	ZNF335 - FLI1	9.9347162441088E-11	ZBTB4 - NFE2	4.9889561232197E-11
FLI1 - ZNF581	4.92365800908168E-11	MXD1 - ZFPM1	1.13620148012306E-10	ETV4 - PLEK	2.57541279968798E-11	FLI1 - ZNF335	9.9347162441088E-11	NFE2 - ZBTB4	4.9889561232197E-11
DEAF1 - SATB1	4.92161450482698E-11	SNAPC4 - FLI1	1.13538733970131E-10	ELF1 - ZNF335	2.57236714568121E-11	ZNF335 - TAL1	9.9102226425174E-11	KLF1 - ETV4	4.98221949807309E-11
SATB1 - DEAF1	4.92161450482698E-11	FLI1 - SNAPC4	1.13538733970131E-10	ZNF335 - ELF1	2.57236714568121E-11	TAL1 - ZNF335	9.9102226425174E-11	ETV4 - KLF1	4.98221949807309E-11
SP2 - FOXP1	4.90276222397945E-11	RUNX1 - HOXA10	1.12663212092912E-10	MEF2C - ZNF263	2.56811169552229E-11	ETV6 - ZNF263	9.89628171077506E-11	TAL1 - ZKSCAN4	4.95255191024224E-11
FOXP1 - SP2	4.90276222397945E-11	HOXA10 - RUNX1	1.12663212092912E-10	ZNF263 - MEF2C	2.56811169552229E-11	ZNF263 - ETV6	9.89628171077506E-11	ZKSCAN4 - TAL1	4.95255191024224E-11
TSC22D1 - SLC2A4RG	4.89933961456135E-11	MXD1 - SATB1	1.12501820359601E-10	ZNF263 - FOXP1	2.56806468451609E-11	ZNF641 - RUNX1	9.87862500134717E-11	IRF8 - GATA2	4.94940893824847E-11
SLC2A4RG - TSC22D1	4.89933961456135E-11	SATB1 - MXD1	1.12501820359601E-10	FOXP1 - ZNF263	2.56806468451609E-11	RUNX1 - ZNF641	9.87862500134717E-11	GATA2 - IRF8	4.94940893824847E-11
E2F4 - MEIS1	4.87604852328349E-11	ZNF530 - HMGB3	1.12439349497784E-10	FOSL2 - FLI1	2.56626039862873E-11	THAP7 - STAT3	9.86778367351171E-11	NFE2 - KLF13	4.94513839599531E-11
MEIS1 - E2F4	4.87604852328349E-11	HMGB3 - ZNF530	1.12439349497784E-10	FLI1 - FOSL2	2.56626039862873E-11	STAT3 - THAP7	9.86778367351171E-11	KLF13 - NFE2	4.94513839599531E-11
DEAF1 - HMGB3	4.87424718642604E-11	ID2 - MXD1	1.12352384340486E-10	HMGB3 - ID2	2.55765929269014E-11	NME2 - ETV6	9.81572739755521E-11	NFE2 - NFIL3	4.92762948500758E-11
HMGB3 - DEAF1	4.87424718642604E-11	MXD1 - ID2	1.12352384340486E-10	ID2 - HMGB3	2.55765929269014E-11	ETV6 - NME2	9.81572739755521E-11	NFIL3 - NFE2	4.92762948500758E-11
SOX4 - FLI1	4.87318692343752E-11	ATF5 - ZNF740	1.12231599014301E-10	NFE2 - FOSL2	2.54584374415057E-11	MEF2C - MEF2D	9.77513209265979E-11	ST18 - FOXP1	4.9205799157459E-11
FLI1 - SOX4	4.87318692343752E-11	ZNF740 - ATF5	1.12231599014301E-10	FOSL2 - NFE2	2.54584374415057E-11	MEF2D - MEF2C	9.77513209265979E-11	FOXP1 - ST18	4.9205799157459E-11
ARID5A - ETV6	4.87063514520436E-11	HMGB3 - HLX	1.11784401179982E-10	TSC22D1 - HOXB2	2.5423392557844E-11	ATF5 - MYCN	9.75884928422488E-11	CEBPA - KLF9	4.9192368928308E-11
ETV6 - ARID5A	4.87063514520436E-11	HLX - HMGB3	1.11784401179982E-10	HOXB2 - TSC22D1	2.5423392557844E-11	MYCN - ATF5	9.75884928422488E-11	KLF9 - CEBPA	4.9192368928308E-11
NME2 - TSC22D1	4.84913359466432E-11	PBX1 - STAT3	1.11603518093695E-10	MXD1 - NME2	2.53575424546959E-11	GFI1B - SOX4	9.75653308143976E-11	GLMP - ATF5	4.91743139263701E-11
TSC22D1 - NME2	4.84913359466432E-11	STAT3 - PBX1	1.11603518093695E-10	NME2 - MXD1	2.53575424546959E-11	SOX4 - GFI1B	9.75653308143976E-11	ATF5 - GLMP	4.91743139263701E-11
CUX1 - ZNF394	4.84587023286132E-11	ZFPM1 - JUND	1.11224231214013E-10	ZNF888 - RUNX1	2.52305416142962E-11	CUX1 - ZNF263	9.73043728924594E-11	FOXP1 - MBD3	4.91022916770945E-11
ZNF394 - CUX1	4.84587023286132E-11	JUND - ZFPM1	1.11224231214013E-10	RUNX1 - ZNF888	2.52305416142962E-11	ZNF263 - CUX1	9.73043728924594E-11	MBD3 - FOXP1	4.91022916770945E-11
ZFPM1 - CUX1	4.84376358467209E-11	STAT6 - ZNF394	1.1113594072798E-10	ZNF641 - MBD2	2.52157079938531E-11	RUNX1 - ZNF599	9.72181640745973E-11	PBX1 - GATA1	4.89397203318198E-11
CUX1 - ZFPM1	4.84376358467209E-11	ZNF394 - STAT6	1.1113594072798E-10	MBD2 - ZNF641	2.52157079938531E-11	ZNF599 - RUNX1	9.72181640745973E-11	GATA1 - PBX1	4.89397203318198E-11
PRDM1 - ERG	4.8327144369642E-11	MEF2C - ZFPM2	1.11088437060314E-10	DEAF1 - HMGB3	2.50678523078252E-11	TAL1 - TFCP2	9.71115549086576E-11	MBD3 - MEF2C	4.88786511265715E-11
ERG - PRDM1	4.8327144369642E-11	ZFPM2 - MEF2C	1.11088437060314E-10	HMGB3 - DEAF1	2.50678523078252E-11	TFCP2 - TAL1	9.71115549086576E-11	MEF2C - MBD3	4.88786511265715E-11
FLI1 - STAT2	4.8283894243939E-11	ETV6 - GFI1	1.11016348891546E-10	FOXP1 - THAP7	2.50250185157563E-11	FOXP1 - CREBRF	9.70902108710092E-11	MEF2D - ZNF740	4.88518080155043E-11
STAT2 - FLI1	4.8283894243939E-11	GFI1 - ETV6	1.11016348891546E-10	THAP7 - FOXP1	2.50250185157563E-11	CREBRF - FOXP1	9.70902108710092E-11	ZNF740 - MEF2D	4.88518080155043E-11
MEF2C - KLF13	4.80671231983809E-11	STAT6 - GFI1B	1.11015072135068E-10	MEIS1 - TCF3	2.50070537194391E-11	MBD2 - MXD1	9.70757016438562E-11	TFCP2 - ETV6	4.87421908390573E-11
KLF13 - MEF2C	4.80671231983809E-11	GFI1B - STAT6	1.11015072135068E-10	TCF3 - MEIS1	2.50070537194391E-11	MXD1 - MBD2	9.70757016438562E-11	ETV6 - TFCP2	4.87421908390573E-11
RLF - GATA2	4.78564410322235E-11	FOXP1 - ZNF236	1.10862104218956E-10	KLF13 - ELF1	2.50064777912451E-11	ZNF48 - MXD1	9.69204508316501E-11	ZNF48 - MBD2	4.869353878445E-11
GATA2 - RLF	4.78564410322235E-11	ZNF236 - FOXP1	1.10862104218956E-10	ELF1 - KLF13	2.50064777912451E-11	MXD1 - ZNF48	9.69204508316501E-11	MBD2 - ZNF48	4.869353878445E-11
SLC2A4RG - E2F4	4.77237104001826E-11	ZNF740 - MBD2	1.09891852562161E-10	FOXP1 - KLF16	2.48016381737548E-11	FOXP1 - SNAPC4	9.60406823513615E-11	MBD2 - RLF	4.86877933802976E-11
E2F4 - SLC2A4RG	4.77237104001826E-11	MBD2 - ZNF740	1.09891852562161E-10	KLF16 - FOXP1	2.48016381737548E-11	SNAPC4 - FOXP1	9.60406823513615E-11	RLF - MBD2	4.86877933802976E-11
STAT6 - GATA1	4.7674798137054E-11	KLF13 - GATA1	1.09401494807759E-10	SPI1 - MBD3	2.47757023230655E-11	MEIS1 - MXD1	9.54888251802899E-11	PLEK - MYCN	4.86628411178192E-11
GATA1 - STAT6	4.7674798137054E-11	GATA1 - KLF13	1.09401494807759E-10	MBD3 - SPI1	2.47757023230655E-11	MXD1 - MEIS1	9.54888251802899E-11	MYCN - PLEK	4.86628411178192E-11
WT1 - GATA2	4.76631199786137E-11	FOXP1 - MYCN	1.09245265611513E-10	KLF1 - CEBPD	2.45229357653809E-11	RUNX1 - GLMP	9.43905648087551E-11	GFI1B - FOXP1	4.86568528523801E-11
GATA2 - WT1	4.76631199786137E-11	MYCN - FOXP1	1.09245265611513E-10	CEBPD - KLF1	2.45229357653809E-11	GLMP - RUNX1	9.43905648087551E-11	FOXP1 - GFI1B	4.86568528523801E-11
MEF2D - MBD3	4.76142181238259E-11	MLX - STAT3	1.08936519527258E-10	SATB1 - STAT6	2.43928245657887E-11	GATA1 - FOS	9.42334751896645E-11	TCF3 - GFI1B	4.85585356646556E-11
MBD3 - MEF2D	4.76142181238259E-11	STAT3 - MLX	1.08936519527258E-10	STAT6 - SATB1	2.43928245657887E-11	FOS - GATA1	9.42334751896645E-11	GFI1B - TCF3	4.85585356646556E-11
ETV6 - ZFPM1	4.74321901200447E-11	NRF1 - TAL1	1.08870024106977E-10	HIVEP1 - NFE2	2.43894748147566E-11	TSC22D1 - NRF1	9.39536573540956E-11	SP2 - NFE2	4.85567142050058E-11
ZFPM1 - ETV6	4.74321901200447E-11	TAL1 - NRF1	1.08870024106977E-10	NFE2 - HIVEP1	2.43894748147566E-11	NRF1 - TSC22D1	9.39536573540956E-11	NFE2 - SP2	4.85567142050058E-11
RUNX1 - HOXB4	4.7425962462766E-11	ETV4 - FOXP1	1.08708590740303E-10	MEF2C - ZBTB4	2.42987713283682E-11	PRDM1 - ERG	9.37070629425385E-11	ZNF490 - JUND	4.8544713387999E-11
HOXB4 - RUNX1	4.7425962462766E-11	FOXP1 - ETV4	1.08708590740303E-10	ZBTB4 - MEF2C	2.42987713283682E-11	ERG - PRDM1	9.37070629425385E-11	JUND - ZNF490	4.8544713387999E-11
ELF1 - RLF	4.73819490587335E-11	ZNF394 - ETV6	1.07958114670126E-10	FOXP1 - DACH1	2.41719092658466E-11	SATB1 - MXD1	9.36717647892493E-11	PBX1 - HHEX	4.85147165496525E-11
RLF - ELF1	4.73819490587335E-11	ETV6 - ZNF394	1.07958114670126E-10	DACH1 - FOXP1	2.41719092658466E-11	MXD1 - SATB1	9.36717647892493E-11	HHEX - PBX1	4.85147165496525E-11
TSC22D1 - ZNF587	4.72352261471354E-11	ZNF696 - CEBPA	1.07678747862661E-10	E2F4 - GLMP	2.41156122848807E-11	RERE - MBD3	9.35218916198188E-11	TSC22D1 - NR1D1	4.84193796168597E-11
ZNF587 - TSC22D1	4.72352261471354E-11	CEBPA - ZNF696	1.07678747862661E-10	GLMP - E2F4	2.41156122848807E-11	MBD3 - RERE	9.35218916198188E-11	NR1D1 - TSC22D1	4.84193796168597E-11
MBD2 - MEF2C	4.72054062505833E-11	ZNF426 - GATA2	1.0738950700917E-10	JUND - DACH1	2.39799707868471E-11	GATA2 - ZNF18	9.34493593618413E-11	KLF1 - ZBTB14	4.83997043831952E-11
MEF2C - MBD2	4.72054062505833E-11	GATA2 - ZNF426	1.0738950700917E-10	DACH1 - JUND	2.39799707868471E-11	ZNF18 - GATA2	9.34493593618413E-11	ZBTB14 - KLF1	4.83997043831952E-11
LYL1 - CAMTA2	4.70625032000793E-11	KLF9 - NFE2	1.07362237156128E-10	ZNF587 - MEF2C	2.38987319517436E-11	CEBPA - LYL1	9.34356758630628E-11	TSC22D1 - ATF6B	4.82153171554867E-11
CAMTA2 - LYL1	4.70625032000793E-11	NFE2 - KLF9	1.07362237156128E-10	MEF2C - ZNF587	2.38987319517436E-11	LYL1 - CEBPA	9.34356758630628E-11	ATF6B - TSC22D1	4.82153171554867E-11
ID2 - MEF2C	4.69014167781001E-11	ZNF426 - GATA1	1.07179466690699E-10	E2F4 - DEAF1	2.38879350328292E-11	TAL1 - NR1D1	9.3190941075072E-11	MXD1 - JUND	4.81180442712947E-11
MEF2C - ID2	4.69014167781001E-11	GATA1 - ZNF426	1.07179466690699E-10	DEAF1 - E2F4	2.38879350328292E-11	NR1D1 - TAL1	9.3190941075072E-11	JUND - MXD1	4.81180442712947E-11
FOSL2 - STAT3	4.68958170907197E-11	GTF2IRD2 - GATA1	1.07175233965418E-10	GLMP - GATA2	2.37546336767647E-11	GATA1 - SP2	9.3075117058028E-11	SNAPC4 - MEF2C	4.81019842013541E-11
STAT3 - FOSL2	4.68958170907197E-11	GATA1 - GTF2IRD2	1.07175233965418E-10	GATA2 - GLMP	2.37546336767647E-11	SP2 - GATA1	9.3075117058028E-11	MEF2C - SNAPC4	4.81019842013541E-11
TFCP2 - GFI1B	4.6700462941196E-11	TCF3 - HOXB4	1.07113595770869E-10	GATA2 - JUN	2.37121763196901E-11	ZNF335 - FOXP1	9.29820873074583E-11	HMGB3 - MLX	4.80848937056688E-11
GFI1B - TFCP2	4.6700462941196E-11	HOXB4 - TCF3	1.07113595770869E-10	JUN - GATA2	2.37121763196901E-11	FOXP1 - ZNF335	9.29820873074583E-11	MLX - HMGB3	4.80848937056688E-11
ETV4 - TAL1	4.66671805365859E-11	HOXB2 - PLEK	1.06861325344099E-10	LYL1 - ST18	2.3699551002232E-11	CUX1 - MLX	9.28716756276593E-11	ELF1 - ZNF772	4.80543868586203E-11
TAL1 - ETV4	4.66671805365859E-11	PLEK - HOXB2	1.06861325344099E-10	ST18 - LYL1	2.3699551002232E-11	MLX - CUX1	9.28716756276593E-11	ZNF772 - ELF1	4.80543868586203E-11
ERG - ZFPM1	4.66451044456306E-11	ZNF48 - MEF2C	1.06836671454058E-10	DEAF1 - MBD2	2.36587277546718E-11	LYL1 - ZKSCAN4	9.23510157235796E-11	GFI1 - ZFPM1	4.80291431625979E-11
ZFPM1 - ERG	4.66451044456306E-11	MEF2C - ZNF48	1.06836671454058E-10	MBD2 - DEAF1	2.36587277546718E-11	ZKSCAN4 - LYL1	9.23510157235796E-11	ZFPM1 - GFI1	4.80291431625979E-11
CEBPA - KLF9	4.65638777535915E-11	RUNX1 - ZNF641	1.06554466638986E-10	MLX - ZNF48	2.35323305980417E-11	E2F4 - ZNF394	9.21932322150987E-11	GFI1 - RUNX1	4.79209519288482E-11
KLF9 - CEBPA	4.65638777535915E-11	ZNF641 - RUNX1	1.06554466638986E-10	ZNF48 - MLX	2.35323305980417E-11	ZNF394 - E2F4	9.21932322150987E-11	RUNX1 - GFI1	4.79209519288482E-11
GFI1B - MBD3	4.65059726839634E-11	GATA1 - RLF	1.06546958755782E-10	HMGB3 - ZNF530	2.34607298865708E-11	ID2 - GFI1B	9.21477477655586E-11	TAL1 - KLF1	4.78977656148683E-11
MBD3 - GFI1B	4.65059726839634E-11	RLF - GATA1	1.06546958755782E-10	ZNF530 - HMGB3	2.34607298865708E-11	GFI1B - ID2	9.21477477655586E-11	KLF1 - TAL1	4.78977656148683E-11
ZBTB4 - JUND	4.62330694561697E-11	SPI1 - TSC22D1	1.06291225820954E-10	GFI1 - MBD3	2.34581382096977E-11	NFE2 - ZNF740	9.181778948264E-11	GATA1 - ZKSCAN4	4.78810394111129E-11
JUND - ZBTB4	4.62330694561697E-11	TSC22D1 - SPI1	1.06291225820954E-10	MBD3 - GFI1	2.34581382096977E-11	ZNF740 - NFE2	9.181778948264E-11	ZKSCAN4 - GATA1	4.78810394111129E-11
HMGB3 - NR1D1	4.61787934280533E-11	FLI1 - PBX1	1.06083621054243E-10	SOX4 - MEF2C	2.34509755364654E-11	NFIL3 - JUND	9.18115375392326E-11	ZNF516 - HMGB3	4.78100822820515E-11
NR1D1 - HMGB3	4.61787934280533E-11	PBX1 - FLI1	1.06083621054243E-10	MEF2C - SOX4	2.34509755364654E-11	JUND - NFIL3	9.18115375392326E-11	HMGB3 - ZNF516	4.78100822820515E-11
FLI1 - RFX1	4.61660813744214E-11	FLI1 - ERG	1.05869070454734E-10	ZNF888 - MXD1	2.34487897848856E-11	ST18 - PLEK	9.1540573732285E-11	ZNF263 - FLI1	4.76818584616012E-11
RFX1 - FLI1	4.61660813744214E-11	ERG - FLI1	1.05869070454734E-10	MXD1 - ZNF888	2.34487897848856E-11	PLEK - ST18	9.1540573732285E-11	FLI1 - ZNF263	4.76818584616012E-11
CEBPA - CREBRF	4.60675039781755E-11	ZNF488 - PLEK	1.05679770490141E-10	GATA1 - RLF	2.34043322916433E-11	RLF - RUNX1	9.15344605667556E-11	PLEK - MITF	4.76430700446784E-11
CREBRF - CEBPA	4.60675039781755E-11	PLEK - ZNF488	1.05679770490141E-10	RLF - GATA1	2.34043322916433E-11	RUNX1 - RLF	9.15344605667556E-11	MITF - PLEK	4.76430700446784E-11
GATA1 - MBD3	4.60031908400271E-11	GFI1 - STAT3	1.0561387875363E-10	JUND - GTF2IRD2	2.33905360358389E-11	NFE2 - ZNF641	9.13310260752809E-11	CREBRF - MBD3	4.73786981869395E-11
MBD3 - GATA1	4.60031908400271E-11	STAT3 - GFI1	1.0561387875363E-10	GTF2IRD2 - JUND	2.33905360358389E-11	ZNF641 - NFE2	9.13310260752809E-11	MBD3 - CREBRF	4.73786981869395E-11
ERG - KLF16	4.59104768091301E-11	HMGB3 - THAP7	1.05513119075251E-10	NFE2 - MLX	2.33497301355134E-11	FLI1 - STAT2	9.11246841872604E-11	PLEK - NFIL3	4.73739936168727E-11
KLF16 - ERG	4.59104768091301E-11	THAP7 - HMGB3	1.05513119075251E-10	MLX - NFE2	2.33497301355134E-11	STAT2 - FLI1	9.11246841872604E-11	NFIL3 - PLEK	4.73739936168727E-11
ZNF335 - GATA1	4.57326676528425E-11	NCOA1 - MEIS1	1.05460702670701E-10	CREBRF - KLF1	2.32390131443827E-11	TAL1 - KLF13	9.06623318086552E-11	RERE - MEF2C	4.72688901909102E-11
GATA1 - ZNF335	4.57326676528425E-11	MEIS1 - NCOA1	1.05460702670701E-10	KLF1 - CREBRF	2.32390131443827E-11	KLF13 - TAL1	9.06623318086552E-11	MEF2C - RERE	4.72688901909102E-11
GFI1 - ZNF740	4.57251389529567E-11	MBD2 - SATB1	1.05438761888177E-10	E2F4 - ZNF516	2.32084646639708E-11	GATA1 - ZNF888	9.06485234097865E-11	LYL1 - ATF5	4.72427826025967E-11
ZNF740 - GFI1	4.57251389529567E-11	SATB1 - MBD2	1.05438761888177E-10	ZNF516 - E2F4	2.32084646639708E-11	ZNF888 - GATA1	9.06485234097865E-11	ATF5 - LYL1	4.72427826025967E-11
TSC22D1 - ZNF540	4.57049502411433E-11	PBX1 - STAT2	1.05383132775749E-10	STAT6 - ZNF394	2.32069710670579E-11	ELF1 - NR4A3	9.0275877051571E-11	MEIS1 - KLF13	4.72187636213484E-11
ZNF540 - TSC22D1	4.57049502411433E-11	STAT2 - PBX1	1.05383132775749E-10	ZNF394 - STAT6	2.32069710670579E-11	NR4A3 - ELF1	9.0275877051571E-11	KLF13 - MEIS1	4.72187636213484E-11
LYL1 - ZKSCAN4	4.56380107316523E-11	LYL1 - RERE	1.05165112729289E-10	SOX4 - FLI1	2.29987886374294E-11	MEIS1 - TCF3	9.02200536501141E-11	ZNF888 - ERG	4.67907726453554E-11
ZKSCAN4 - LYL1	4.56380107316523E-11	RERE - LYL1	1.05165112729289E-10	FLI1 - SOX4	2.29987886374294E-11	TCF3 - MEIS1	9.02200536501141E-11	ERG - ZNF888	4.67907726453554E-11
GATA1 - ST18	4.55611486038787E-11	TAL1 - ATF6B	1.05124388360966E-10	CEBPA - DEAF1	2.29208804713998E-11	ZNF587 - STAT6	9.0210887371267E-11	FLI1 - SOX4	4.67799271541836E-11
ST18 - GATA1	4.55611486038787E-11	ATF6B - TAL1	1.05124388360966E-10	DEAF1 - CEBPA	2.29208804713998E-11	STAT6 - ZNF587	9.0210887371267E-11	SOX4 - FLI1	4.67799271541836E-11
ZNF697 - RUNX1	4.55599134807638E-11	TSC22D1 - FOSL2	1.05097062996773E-10	FLI1 - GLMP	2.28843350519314E-11	CUX1 - STAT2	9.01305419187537E-11	NFE2 - STAT6	4.66879243599117E-11
RUNX1 - ZNF697	4.55599134807638E-11	FOSL2 - TSC22D1	1.05097062996773E-10	GLMP - FLI1	2.28843350519314E-11	STAT2 - CUX1	9.01305419187537E-11	STAT6 - NFE2	4.66879243599117E-11
RFX1 - JUND	4.55263361731628E-11	DEAF1 - ETV6	1.04957542657047E-10	ZBTB14 - ERG	2.28552211878341E-11	SOX4 - ATF5	8.99198909776189E-11	ZNF263 - MEF2C	4.6676492532205E-11
JUND - RFX1	4.55263361731628E-11	ETV6 - DEAF1	1.04957542657047E-10	ERG - ZBTB14	2.28552211878341E-11	ATF5 - SOX4	8.99198909776189E-11	MEF2C - ZNF263	4.6676492532205E-11
ID2 - FOXP1	4.54736769073261E-11	ELF1 - CAMTA2	1.0468670375019E-10	GATA2 - ZNF280C	2.28508965222085E-11	STAT6 - TFCP2	8.97554808254597E-11	ARID5A - JUND	4.65997969378851E-11
FOXP1 - ID2	4.54736769073261E-11	CAMTA2 - ELF1	1.0468670375019E-10	ZNF280C - GATA2	2.28508965222085E-11	TFCP2 - STAT6	8.97554808254597E-11	JUND - ARID5A	4.65997969378851E-11
FOXP1 - ZNF335	4.51763730591193E-11	MBD2 - LYL1	1.04643120557579E-10	SOX4 - ATF5	2.28228009407916E-11	THAP7 - ERG	8.94645468818567E-11	MBD3 - CUX1	4.65303524876948E-11
ZNF335 - FOXP1	4.51763730591193E-11	LYL1 - MBD2	1.04643120557579E-10	ATF5 - SOX4	2.28228009407916E-11	ERG - THAP7	8.94645468818567E-11	CUX1 - MBD3	4.65303524876948E-11
ARID5A - JUND	4.51660202294146E-11	DEAF1 - MBD3	1.04590461291743E-10	SOX4 - ZNF641	2.27959665033417E-11	KLF9 - FOXP1	8.94261331652047E-11	RERE - JUND	4.63801878847203E-11
JUND - ARID5A	4.51660202294146E-11	MBD3 - DEAF1	1.04590461291743E-10	ZNF641 - SOX4	2.27959665033417E-11	FOXP1 - KLF9	8.94261331652047E-11	JUND - RERE	4.63801878847203E-11
FOXP1 - FOS	4.51393367129072E-11	SPI1 - STAT3	1.04352942953412E-10	PLEK - NFIL3	2.2790817844065E-11	SATB1 - PBX1	8.93969481774448E-11	ZNF587 - FLI1	4.63195731770227E-11
FOS - FOXP1	4.51393367129072E-11	STAT3 - SPI1	1.04352942953412E-10	NFIL3 - PLEK	2.2790817844065E-11	PBX1 - SATB1	8.93969481774448E-11	FLI1 - ZNF587	4.63195731770227E-11
THAP2 - CUX1	4.46567227641026E-11	CUX1 - CAMTA2	1.04279591905954E-10	LYL1 - SOX4	2.2728539536554E-11	ATF5 - HHEX	8.93324927919714E-11	CEBPA - ZNF263	4.61650093153132E-11
CUX1 - THAP2	4.46567227641026E-11	CAMTA2 - CUX1	1.04279591905954E-10	SOX4 - LYL1	2.2728539536554E-11	HHEX - ATF5	8.93324927919714E-11	ZNF263 - CEBPA	4.61650093153132E-11
ERG - THAP2	4.38429258176054E-11	ZNF599 - JUND	1.04060829397845E-10	STAT6 - HHEX	2.26913279832708E-11	MBD3 - NFE2	8.8809362641662E-11	ETV4 - GATA1	4.61445603949784E-11
THAP2 - ERG	4.38429258176054E-11	JUND - ZNF599	1.04060829397845E-10	HHEX - STAT6	2.26913279832708E-11	NFE2 - MBD3	8.8809362641662E-11	GATA1 - ETV4	4.61445603949784E-11
STAT3 - THAP7	4.3839199631579E-11	ZNF740 - CUX1	1.03893692260382E-10	HHEX - FLI1	2.26855409457549E-11	PLEK - ZKSCAN4	8.85921683235758E-11	JUND - TSC22D1	4.60836334370551E-11
THAP7 - STAT3	4.3839199631579E-11	CUX1 - ZNF740	1.03893692260382E-10	FLI1 - HHEX	2.26855409457549E-11	ZKSCAN4 - PLEK	8.85921683235758E-11	TSC22D1 - JUND	4.60836334370551E-11
CUX1 - MXD1	4.37035650724393E-11	KLF13 - GFI1B	1.03864590539349E-10	ZNF460 - JUND	2.26793098190292E-11	MYCN - PLEK	8.82095230192448E-11	SLC2A4RG - RUNX1	4.57544453713599E-11
MXD1 - CUX1	4.37035650724393E-11	GFI1B - KLF13	1.03864590539349E-10	JUND - ZNF460	2.26793098190292E-11	PLEK - MYCN	8.82095230192448E-11	RUNX1 - SLC2A4RG	4.57544453713599E-11
GFI1B - HMGB3	4.35398835041401E-11	NCOA1 - RUNX1	1.0376034753623E-10	RUNX1 - NFE2	2.26541858189266E-11	GATA1 - MBD3	8.78285014160873E-11	ATF5 - SLC2A4RG	4.57252812002817E-11
HMGB3 - GFI1B	4.35398835041401E-11	RUNX1 - NCOA1	1.0376034753623E-10	NFE2 - RUNX1	2.26541858189266E-11	MBD3 - GATA1	8.78285014160873E-11	SLC2A4RG - ATF5	4.57252812002817E-11
ST18 - NFE2	4.35390022646143E-11	ID2 - TCF3	1.03489057601269E-10	FLI1 - ZNF696	2.26424885785281E-11	ZFPM1 - TSC22D1	8.77097700024976E-11	ZNF335 - HMGB3	4.57174090251478E-11
NFE2 - ST18	4.35390022646143E-11	TCF3 - ID2	1.03489057601269E-10	ZNF696 - FLI1	2.26424885785281E-11	TSC22D1 - ZFPM1	8.77097700024976E-11	HMGB3 - ZNF335	4.57174090251478E-11
KLF1 - FOSL2	4.35029373635487E-11	MBD2 - STAT2	1.03047868849071E-10	ZNF641 - TAL1	2.2631127874484E-11	ATF5 - HOXA10	8.76386255233008E-11	WT1 - GATA2	4.55536372512277E-11
FOSL2 - KLF1	4.35029373635487E-11	STAT2 - MBD2	1.03047868849071E-10	TAL1 - ZNF641	2.2631127874484E-11	HOXA10 - ATF5	8.76386255233008E-11	GATA2 - WT1	4.55536372512277E-11
ETV6 - STAT2	4.34811874006069E-11	CEBPA - ZNF426	1.02958815084708E-10	PLEK - ZNF696	2.26231811062405E-11	MBD2 - MEIS1	8.758409275611E-11	GATA2 - ZNF587	4.5331138148752E-11
STAT2 - ETV6	4.34811874006069E-11	ZNF426 - CEBPA	1.02958815084708E-10	ZNF696 - PLEK	2.26231811062405E-11	MEIS1 - MBD2	8.758409275611E-11	ZNF587 - GATA2	4.5331138148752E-11
ELF1 - HOXB4	4.34311267505372E-11	MXD1 - ZNF426	1.02924876954624E-10	ZNF641 - SATB1	2.25742740472823E-11	GATA1 - STAT3	8.74277039653038E-11	STAT3 - SMAD6	4.52450785171088E-11
HOXB4 - ELF1	4.34311267505372E-11	ZNF426 - MXD1	1.02924876954624E-10	SATB1 - ZNF641	2.25742740472823E-11	STAT3 - GATA1	8.74277039653038E-11	SMAD6 - STAT3	4.52450785171088E-11
HMGB3 - DACH1	4.32553853846329E-11	STAT3 - CEBPA	1.02740864427187E-10	LYL1 - STAT2	2.2492336118618E-11	DEAF1 - GATA1	8.72022384856841E-11	ZNF641 - LYL1	4.52272420903288E-11
DACH1 - HMGB3	4.32553853846329E-11	CEBPA - STAT3	1.02740864427187E-10	STAT2 - LYL1	2.2492336118618E-11	GATA1 - DEAF1	8.72022384856841E-11	LYL1 - ZNF641	4.52272420903288E-11
HMGB3 - RFX1	4.31891675201079E-11	FOSL2 - ELF1	1.02331566831371E-10	GFI1B - NR4A3	2.23525174064543E-11	MBD3 - MBD2	8.71927044454601E-11	PLEK - ETV4	4.5108947827055E-11
RFX1 - HMGB3	4.31891675201079E-11	ELF1 - FOSL2	1.02331566831371E-10	NR4A3 - GFI1B	2.23525174064543E-11	MBD2 - MBD3	8.71927044454601E-11	ETV4 - PLEK	4.5108947827055E-11
SMAD6 - NFE2	4.30999229361628E-11	MLX - MEF2C	1.02276354052577E-10	MLX - LYL1	2.2283900419362E-11	ZBTB14 - ETV6	8.69988733831484E-11	GATA2 - ZKSCAN4	4.50045417599299E-11
NFE2 - SMAD6	4.30999229361628E-11	MEF2C - MLX	1.02276354052577E-10	LYL1 - MLX	2.2283900419362E-11	ETV6 - ZBTB14	8.69988733831484E-11	ZKSCAN4 - GATA2	4.50045417599299E-11
HOXB4 - GATA1	4.30268841389303E-11	TSC22D1 - ZBTB4	1.02105018884302E-10	ZNF426 - GLMP	2.22802540306155E-11	MEF2C - SPI1	8.68874902582029E-11	GFI1 - GFI1B	4.4814256472403E-11
GATA1 - HOXB4	4.30268841389303E-11	ZBTB4 - TSC22D1	1.02105018884302E-10	GLMP - ZNF426	2.22802540306155E-11	SPI1 - MEF2C	8.68874902582029E-11	GFI1B - GFI1	4.4814256472403E-11
ZNF18 - GATA2	4.29154385639396E-11	ZKSCAN4 - NFE2	1.01803739049888E-10	ZNF587 - SPI1	2.22494678930874E-11	ARID5A - NFE2	8.6785661990163E-11	TCF3 - FOXP1	4.47798916003439E-11
GATA2 - ZNF18	4.29154385639396E-11	NFE2 - ZKSCAN4	1.01803739049888E-10	SPI1 - ZNF587	2.22494678930874E-11	NFE2 - ARID5A	8.6785661990163E-11	FOXP1 - TCF3	4.47798916003439E-11
RERE - MBD3	4.29072298524513E-11	GATA1 - ZNF236	1.01754410453125E-10	ATF5 - ZNF888	2.22365945101721E-11	RLF - E2F4	8.63647139914825E-11	GFI1B - CUX1	4.47276972403987E-11
MBD3 - RERE	4.29072298524513E-11	ZNF236 - GATA1	1.01754410453125E-10	ZNF888 - ATF5	2.22365945101721E-11	E2F4 - RLF	8.63647139914825E-11	CUX1 - GFI1B	4.47276972403987E-11
ERG - STAT2	4.28915444827815E-11	DEAF1 - ATF5	1.0137856526482E-10	ERG - ZNF48	2.22161542634547E-11	TAL1 - GLMP	8.60578205919005E-11	NR4A3 - FOXP1	4.46682933696874E-11
STAT2 - ERG	4.28915444827815E-11	ATF5 - DEAF1	1.0137856526482E-10	ZNF48 - ERG	2.22161542634547E-11	GLMP - TAL1	8.60578205919005E-11	FOXP1 - NR4A3	4.46682933696874E-11
FOXP1 - ZNF263	4.28682540853931E-11	RARG - HMGB3	1.00759837973197E-10	ZBTB14 - JUND	2.22066618565941E-11	HOXA10 - JUND	8.59837132050068E-11	SPI1 - MEIS1	4.43048688014702E-11
ZNF263 - FOXP1	4.28682540853931E-11	HMGB3 - RARG	1.00759837973197E-10	JUND - ZBTB14	2.22066618565941E-11	JUND - HOXA10	8.59837132050068E-11	MEIS1 - SPI1	4.43048688014702E-11
NFE2 - SP2	4.28622415338253E-11	ZNF530 - ELF1	1.00716351925101E-10	TFCP2 - GFI1	2.21519400045445E-11	THAP7 - HMGB3	8.59441892653301E-11	HHEX - ZNF740	4.41914803361865E-11
SP2 - NFE2	4.28622415338253E-11	ELF1 - ZNF530	1.00716351925101E-10	GFI1 - TFCP2	2.21519400045445E-11	HMGB3 - THAP7	8.59441892653301E-11	ZNF740 - HHEX	4.41914803361865E-11
ATF7 - E2F4	4.27585536422193E-11	PBX1 - MBD3	1.00629796162544E-10	RLF - E2F4	2.20901855835232E-11	MEF2C - ZNF426	8.59069065883844E-11	CREBRF - ETV6	4.41871712830721E-11
E2F4 - ATF7	4.27585536422193E-11	MBD3 - PBX1	1.00629796162544E-10	E2F4 - RLF	2.20901855835232E-11	ZNF426 - MEF2C	8.59069065883844E-11	ETV6 - CREBRF	4.41871712830721E-11
SOX4 - TCF3	4.26760814187244E-11	PLEK - EBF1	9.96883270376614E-11	ZNF335 - TAL1	2.20603223188842E-11	ZNF587 - TAL1	8.58085963395538E-11	ATF5 - ZNF696	4.401972536483E-11
TCF3 - SOX4	4.26760814187244E-11	EBF1 - PLEK	9.96883270376614E-11	TAL1 - ZNF335	2.20603223188842E-11	TAL1 - ZNF587	8.58085963395538E-11	ZNF696 - ATF5	4.401972536483E-11
ST18 - TAL1	4.26461678471046E-11	TCF3 - KLF9	9.92146018119477E-11	DEAF1 - ZBTB14	2.20570714470902E-11	SNAPC4 - TSC22D1	8.55111606523629E-11	JUND - ZNF599	4.40108401111861E-11
TAL1 - ST18	4.26461678471046E-11	KLF9 - TCF3	9.92146018119477E-11	ZBTB14 - DEAF1	2.20570714470902E-11	TSC22D1 - SNAPC4	8.55111606523629E-11	ZNF599 - JUND	4.40108401111861E-11
ZNF263 - CEBPA	4.2564830132763E-11	HLF - CUX1	9.91989754228762E-11	SP2 - FOXP1	2.20293696479024E-11	GFI1 - ZNF641	8.53940668177344E-11	ATF5 - ZNF426	4.385992610767E-11
CEBPA - ZNF263	4.2564830132763E-11	CUX1 - HLF	9.91989754228762E-11	FOXP1 - SP2	2.20293696479024E-11	ZNF641 - GFI1	8.53940668177344E-11	ZNF426 - ATF5	4.385992610767E-11
FLI1 - TFCP2	4.25468896225745E-11	ZNF740 - TFCP2	9.88965923043317E-11	NCOA1 - MBD3	2.20015342750068E-11	HOXB4 - TAL1	8.5357346191195E-11	JUND - SP2	4.37463017199935E-11
TFCP2 - FLI1	4.25468896225745E-11	TFCP2 - ZNF740	9.88965923043317E-11	MBD3 - NCOA1	2.20015342750068E-11	TAL1 - HOXB4	8.5357346191195E-11	SP2 - JUND	4.37463017199935E-11
JUND - NFIL3	4.21914725379224E-11	FOSL2 - FOXP1	9.85611869896985E-11	GLMP - FOXP1	2.19590699790384E-11	NME2 - TAL1	8.52083126279268E-11	TSC22D1 - RERE	4.37170681599763E-11
NFIL3 - JUND	4.21914725379224E-11	FOXP1 - FOSL2	9.85611869896985E-11	FOXP1 - GLMP	2.19590699790384E-11	TAL1 - NME2	8.52083126279268E-11	RERE - TSC22D1	4.37170681599763E-11
TAL1 - TCF3	4.2073726447267E-11	NR1D1 - PLEK	9.84946568749479E-11	TAL1 - JUND	2.19224898651005E-11	TAL1 - HLX	8.50923775885804E-11	ZNF888 - ZNF394	4.37023368882183E-11
TCF3 - TAL1	4.2073726447267E-11	PLEK - NR1D1	9.84946568749479E-11	JUND - TAL1	2.19224898651005E-11	HLX - TAL1	8.50923775885804E-11	ZNF394 - ZNF888	4.37023368882183E-11
ZNF696 - STAT3	4.20467653750034E-11	RUNX1 - FOSL2	9.84902923106823E-11	KLF1 - MYCN	2.1849086775938E-11	THAP2 - FOXP1	8.46727965519989E-11	MBD3 - MEIS1	4.36753654076139E-11
STAT3 - ZNF696	4.20467653750034E-11	FOSL2 - RUNX1	9.84902923106823E-11	MYCN - KLF1	2.1849086775938E-11	FOXP1 - THAP2	8.46727965519989E-11	MEIS1 - MBD3	4.36753654076139E-11
HOXA10 - GATA1	4.19655248051765E-11	SATB1 - ERG	9.82194742205067E-11	FOXP1 - IRF8	2.18125448259165E-11	SOX4 - MXD1	8.45453498876658E-11	ZNF587 - HHEX	4.36342524612332E-11
GATA1 - HOXA10	4.19655248051765E-11	ERG - SATB1	9.82194742205067E-11	IRF8 - FOXP1	2.18125448259165E-11	MXD1 - SOX4	8.45453498876658E-11	HHEX - ZNF587	4.36342524612332E-11
STAT3 - CUX1	4.19104299875794E-11	ID2 - PBX1	9.81699097013511E-11	ZNF587 - ZNF48	2.17871363311639E-11	TSC22D1 - HHEX	8.44450065429214E-11	RERE - NFE2	4.36050119623221E-11
CUX1 - STAT3	4.19104299875794E-11	PBX1 - ID2	9.81699097013511E-11	ZNF48 - ZNF587	2.17871363311639E-11	HHEX - TSC22D1	8.44450065429214E-11	NFE2 - RERE	4.36050119623221E-11
FOXP1 - ZNF460	4.18711523786364E-11	LYL1 - TSC22D1	9.77217334829916E-11	E2F4 - KLF9	2.1729071666976E-11	HMGB3 - AHRR	8.42215949758973E-11	AHRR - HMGB3	4.3541618227616E-11
ZNF460 - FOXP1	4.18711523786364E-11	TSC22D1 - LYL1	9.77217334829916E-11	KLF9 - E2F4	2.1729071666976E-11	AHRR - HMGB3	8.42215949758973E-11	HMGB3 - AHRR	4.3541618227616E-11
ZBTB14 - NFE2	4.17688696130458E-11	KLF1 - HHEX	9.77148917336024E-11	ZBTB4 - SLC2A4RG	2.17177126976553E-11	ATF7 - MEF2C	8.41815922525413E-11	HMGB3 - ST18	4.35383396002464E-11
NFE2 - ZBTB14	4.17688696130458E-11	HHEX - KLF1	9.77148917336024E-11	SLC2A4RG - ZBTB4	2.17177126976553E-11	MEF2C - ATF7	8.41815922525413E-11	ST18 - HMGB3	4.35383396002464E-11
MBD3 - TCF3	4.17497286742119E-11	ZBTB4 - FLI1	9.75932945568303E-11	NR4A3 - MXD1	2.16361043664515E-11	ETV6 - ZNF236	8.41212516311529E-11	RUNX1 - HOXA10	4.35284204514108E-11
TCF3 - MBD3	4.17497286742119E-11	FLI1 - ZBTB4	9.75932945568303E-11	MXD1 - NR4A3	2.16361043664515E-11	ZNF236 - ETV6	8.41212516311529E-11	HOXA10 - RUNX1	4.35284204514108E-11
CUX1 - THAP7	4.17396742169451E-11	ARID5A - ATF5	9.75847180839651E-11	ARID5A - E2F4	2.16216350379383E-11	GFI1B - SPI1	8.40681135816368E-11	PBX1 - ELF1	4.34470792676223E-11
THAP7 - CUX1	4.17396742169451E-11	ATF5 - ARID5A	9.75847180839651E-11	E2F4 - ARID5A	2.16216350379383E-11	SPI1 - GFI1B	8.40681135816368E-11	ELF1 - PBX1	4.34470792676223E-11
NRF1 - STAT6	4.15066141179477E-11	MBD3 - CUX1	9.73405037130171E-11	ETV6 - ATF6B	2.15817919091421E-11	HOXA10 - TAL1	8.3922813143289E-11	TFCP2 - LYL1	4.34342214972183E-11
STAT6 - NRF1	4.15066141179477E-11	CUX1 - MBD3	9.73405037130171E-11	ATF6B - ETV6	2.15817919091421E-11	TAL1 - HOXA10	8.3922813143289E-11	LYL1 - TFCP2	4.34342214972183E-11
E2F4 - GLMP	4.15011913723617E-11	STAT6 - MEIS1	9.7053545755621E-11	KLF16 - RUNX1	2.15517360901973E-11	RUNX1 - SATB1	8.38010077996998E-11	GATA1 - ZBTB4	4.32824366625173E-11
GLMP - E2F4	4.15011913723617E-11	MEIS1 - STAT6	9.7053545755621E-11	RUNX1 - KLF16	2.15517360901973E-11	SATB1 - RUNX1	8.38010077996998E-11	ZBTB4 - GATA1	4.32824366625173E-11
RUNX1 - HMGB3	4.14793824288218E-11	TAL1 - ZNF18	9.68588542704651E-11	ZNF394 - CUX1	2.15423529709158E-11	HHEX - E2F4	8.37740501968831E-11	HOXB4 - JUND	4.32017026319453E-11
HMGB3 - RUNX1	4.14793824288218E-11	ZNF18 - TAL1	9.68588542704651E-11	CUX1 - ZNF394	2.15423529709158E-11	E2F4 - HHEX	8.37740501968831E-11	JUND - HOXB4	4.32017026319453E-11
MBD2 - FLI1	4.14451598040877E-11	ATF5 - SLC2A4RG	9.68378849330875E-11	ETV6 - NCOA1	2.13961001693797E-11	STAT3 - RLF	8.35807673071898E-11	HMGB3 - CAMTA2	4.31920055277146E-11
FLI1 - MBD2	4.14451598040877E-11	SLC2A4RG - ATF5	9.68378849330875E-11	NCOA1 - ETV6	2.13961001693797E-11	RLF - STAT3	8.35807673071898E-11	CAMTA2 - HMGB3	4.31920055277146E-11
MEF2D - GATA2	4.14003310800215E-11	FOXP1 - PRDM1	9.68004704171577E-11	ZNF516 - GFI1B	2.13745653121489E-11	ZNF48 - E2F4	8.3052384414195E-11	FLI1 - SMAD6	4.3041563368984E-11
GATA2 - MEF2D	4.14003310800215E-11	PRDM1 - FOXP1	9.68004704171577E-11	GFI1B - ZNF516	2.13745653121489E-11	E2F4 - ZNF48	8.3052384414195E-11	SMAD6 - FLI1	4.3041563368984E-11
FLI1 - NRF1	4.12116903103499E-11	THAP7 - MEIS1	9.6579626240878E-11	CEBPA - ZNF263	2.13331748100121E-11	GTF2IRD2 - FOXP1	8.29100468835442E-11	ZNF48 - MBD3	4.28334624713589E-11
NRF1 - FLI1	4.12116903103499E-11	MEIS1 - THAP7	9.6579626240878E-11	ZNF263 - CEBPA	2.13331748100121E-11	FOXP1 - GTF2IRD2	8.29100468835442E-11	MBD3 - ZNF48	4.28334624713589E-11
ZNF426 - DEAF1	4.12041512021233E-11	RERE - ATF5	9.62331742071498E-11	CEBPD - MBD2	2.12973111368697E-11	MXD1 - RUNX1	8.2580421667533E-11	HOXB2 - ETV6	4.27892131449337E-11
DEAF1 - ZNF426	4.12041512021233E-11	ATF5 - RERE	9.62331742071498E-11	MBD2 - CEBPD	2.12973111368697E-11	RUNX1 - MXD1	8.2580421667533E-11	ETV6 - HOXB2	4.27892131449337E-11
SATB1 - MBD2	4.11566371261163E-11	FOXP1 - THAP7	9.59091070451557E-11	MYCN - RUNX1	2.12777417213372E-11	ZNF394 - TSC22D1	8.24136592303404E-11	CUX1 - RERE	4.27680633963146E-11
MBD2 - SATB1	4.11566371261163E-11	THAP7 - FOXP1	9.59091070451557E-11	RUNX1 - MYCN	2.12777417213372E-11	TSC22D1 - ZNF394	8.24136592303404E-11	RERE - CUX1	4.27680633963146E-11
MLX - MBD2	4.11550203638367E-11	ERG - HLF	9.58392254446494E-11	NR4A3 - ZNF587	2.11208411871056E-11	ZNF888 - FOXP1	8.17520703910724E-11	MEIS1 - MBD2	4.26495921912462E-11
MBD2 - MLX	4.11550203638367E-11	HLF - ERG	9.58392254446494E-11	ZNF587 - NR4A3	2.11208411871056E-11	FOXP1 - ZNF888	8.17520703910724E-11	MBD2 - MEIS1	4.26495921912462E-11
RARG - PLEK	4.10890835245148E-11	MEF2C - SNAPC4	9.58049334309763E-11	PLEK - ZNF697	2.11134547345448E-11	KLF16 - MEF2C	8.16030992778494E-11	TCF3 - HHEX	4.2351597923096E-11
PLEK - RARG	4.10890835245148E-11	SNAPC4 - MEF2C	9.58049334309763E-11	ZNF697 - PLEK	2.11134547345448E-11	MEF2C - KLF16	8.16030992778494E-11	HHEX - TCF3	4.2351597923096E-11
ATF5 - HOXA10	4.09897012165761E-11	TSC22D1 - MBD3	9.55444959260809E-11	ETV6 - ARID5A	2.10979671233513E-11	ZNF48 - TCF3	8.15868414494325E-11	JUND - NRF1	4.23417377548585E-11
HOXA10 - ATF5	4.09897012165761E-11	MBD3 - TSC22D1	9.55444959260809E-11	ARID5A - ETV6	2.10979671233513E-11	TCF3 - ZNF48	8.15868414494325E-11	NRF1 - JUND	4.23417377548585E-11
ZNF540 - TAL1	4.09843547988231E-11	KLF9 - MEIS1	9.5514166020827E-11	SPI1 - TFCP2	2.09643240267621E-11	GATA1 - SNAPC4	8.14032938278864E-11	SMAD6 - FOXP1	4.2293175905872E-11
TAL1 - ZNF540	4.09843547988231E-11	MEIS1 - KLF9	9.5514166020827E-11	TFCP2 - SPI1	2.09643240267621E-11	SNAPC4 - GATA1	8.14032938278864E-11	FOXP1 - SMAD6	4.2293175905872E-11
STAT3 - GATA2	4.09655781519191E-11	TFCP2 - MEF2C	9.54859802337893E-11	CEBPA - SOX4	2.09388843069869E-11	E2F4 - NRF1	8.12678604966699E-11	E2F4 - ZNF888	4.21468519806734E-11
GATA2 - STAT3	4.09655781519191E-11	MEF2C - TFCP2	9.54859802337893E-11	SOX4 - CEBPA	2.09388843069869E-11	NRF1 - E2F4	8.12678604966699E-11	ZNF888 - E2F4	4.21468519806734E-11
FOXP1 - ST18	4.07044328798456E-11	SNAPC4 - RUNX1	9.51691780937125E-11	NME2 - JUND	2.0714369455832E-11	FOXP1 - ZNF530	8.11342035222928E-11	ZNF460 - GATA2	4.21267985772911E-11
ST18 - FOXP1	4.07044328798456E-11	RUNX1 - SNAPC4	9.51691780937125E-11	JUND - NME2	2.0714369455832E-11	ZNF530 - FOXP1	8.11342035222928E-11	GATA2 - ZNF460	4.21267985772911E-11
GFI1 - ZNF641	4.06372678563027E-11	MXD1 - E2F4	9.51231871049174E-11	ATF7 - MEF2C	2.06892211696008E-11	KLF9 - MEF2C	8.11205547179839E-11	ZNF540 - TAL1	4.20168726200654E-11
ZNF641 - GFI1	4.06372678563027E-11	E2F4 - MXD1	9.51231871049174E-11	MEF2C - ATF7	2.06892211696008E-11	MEF2C - KLF9	8.11205547179839E-11	TAL1 - ZNF540	4.20168726200654E-11
FOSL2 - FLI1	4.06183940648841E-11	DEAF1 - STAT3	9.48850373272414E-11	FOS - MBD2	2.06537321967293E-11	FOXP1 - FOSL2	8.09058930961726E-11	STAT3 - ZNF696	4.19550019725712E-11
FLI1 - FOSL2	4.06183940648841E-11	STAT3 - DEAF1	9.48850373272414E-11	MBD2 - FOS	2.06537321967293E-11	FOSL2 - FOXP1	8.09058930961726E-11	ZNF696 - STAT3	4.19550019725712E-11
ZNF394 - TSC22D1	4.06085963466918E-11	THAP7 - NFE2	9.46211581309697E-11	ZNF540 - TAL1	2.05038468842345E-11	ST18 - TAL1	8.07450079021166E-11	STAT6 - STAT3	4.19045770305715E-11
TSC22D1 - ZNF394	4.06085963466918E-11	NFE2 - THAP7	9.46211581309697E-11	TAL1 - ZNF540	2.05038468842345E-11	TAL1 - ST18	8.07450079021166E-11	STAT3 - STAT6	4.19045770305715E-11
ZNF581 - STAT3	4.05005334824793E-11	SLC2A4RG - HMGB3	9.44044009631995E-11	NFE2 - MBD3	2.04956416421931E-11	NFE2 - ZBTB4	8.06629971150663E-11	ZFPM1 - ZNF48	4.19038762022872E-11
STAT3 - ZNF581	4.05005334824793E-11	HMGB3 - SLC2A4RG	9.44044009631995E-11	MBD3 - NFE2	2.04956416421931E-11	ZBTB4 - NFE2	8.06629971150663E-11	ZNF48 - ZFPM1	4.19038762022872E-11
KLF1 - GLMP	4.04422710598151E-11	STAT6 - ZNF587	9.429633462954E-11	ATF6B - GATA2	2.04921479091125E-11	ZNF530 - JUND	8.0638391797283E-11	NFE2 - AHRR	4.17931834972851E-11
GLMP - KLF1	4.04422710598151E-11	ZNF587 - STAT6	9.429633462954E-11	GATA2 - ATF6B	2.04921479091125E-11	JUND - ZNF530	8.0638391797283E-11	AHRR - NFE2	4.17931834972851E-11
TSC22D1 - ATF6B	4.03645936120078E-11	GATA2 - ZNF394	9.40248573444436E-11	NRF1 - HMGB3	2.04296336792087E-11	ZNF516 - TSC22D1	8.04901770234956E-11	STAT6 - ZNF587	4.17293664900509E-11
ATF6B - TSC22D1	4.03645936120078E-11	ZNF394 - GATA2	9.40248573444436E-11	HMGB3 - NRF1	2.04296336792087E-11	TSC22D1 - ZNF516	8.04901770234956E-11	ZNF587 - STAT6	4.17293664900509E-11
E2F4 - HOXB2	4.02739404326002E-11	FLI1 - CEBPA	9.39748626138659E-11	RUNX1 - FLI1	2.0282449331166E-11	ZNF641 - GATA1	7.99739996448778E-11	GATA1 - ST18	4.16287178339747E-11
HOXB2 - E2F4	4.02739404326002E-11	CEBPA - FLI1	9.39748626138659E-11	FLI1 - RUNX1	2.0282449331166E-11	GATA1 - ZNF641	7.99739996448778E-11	ST18 - GATA1	4.16287178339747E-11
CREBRF - MEF2C	4.02360714191197E-11	JUND - TSC22D1	9.39293365309624E-11	MBD2 - ATF5	2.02131974352815E-11	DEAF1 - SATB1	7.99173852095159E-11	MEF2D - JUND	4.10897253722009E-11
MEF2C - CREBRF	4.02360714191197E-11	TSC22D1 - JUND	9.39293365309624E-11	ATF5 - MBD2	2.02131974352815E-11	SATB1 - DEAF1	7.99173852095159E-11	JUND - MEF2D	4.10897253722009E-11
AHRR - HMGB3	4.02207989136372E-11	STAT3 - CAMTA2	9.36796820671937E-11	ZNF460 - FOXP1	2.00364724811664E-11	NFE2 - ZFPM1	7.97922006245955E-11	TAL1 - NFIL3	4.1076506779314E-11
HMGB3 - AHRR	4.02207989136372E-11	CAMTA2 - STAT3	9.36796820671937E-11	FOXP1 - ZNF460	2.00364724811664E-11	ZFPM1 - NFE2	7.97922006245955E-11	NFIL3 - TAL1	4.1076506779314E-11
MBD2 - ELF1	4.01480168554791E-11	ARID5A - GATA1	9.35062652307472E-11	MITF - GATA2	2.0021047320018E-11	ZNF516 - STAT3	7.92797216764285E-11	MLX - MEF2C	4.09832758008211E-11
ELF1 - MBD2	4.01480168554791E-11	GATA1 - ARID5A	9.35062652307472E-11	GATA2 - MITF	2.0021047320018E-11	STAT3 - ZNF516	7.92797216764285E-11	MEF2C - MLX	4.09832758008211E-11
LYL1 - ZNF48	3.99131006023623E-11	GATA1 - TFCP2	9.3391037958579E-11	ZNF587 - CEBPA	1.99273219453344E-11	MBD3 - GFI1B	7.91960802493108E-11	MEIS1 - GLMP	4.091244357185E-11
ZNF48 - LYL1	3.99131006023623E-11	TFCP2 - GATA1	9.3391037958579E-11	CEBPA - ZNF587	1.99273219453344E-11	GFI1B - MBD3	7.91960802493108E-11	GLMP - MEIS1	4.091244357185E-11
RLF - MEF2C	3.99063559974877E-11	GFI1 - GFI1B	9.32867255665215E-11	IRF4 - TAL1	1.98869063577911E-11	MEIS1 - ID2	7.90848497800312E-11	ETV6 - PRDM1	4.07462570628514E-11
MEF2C - RLF	3.99063559974877E-11	GFI1B - GFI1	9.32867255665215E-11	TAL1 - IRF4	1.98869063577911E-11	ID2 - MEIS1	7.90848497800312E-11	PRDM1 - ETV6	4.07462570628514E-11
SMAD6 - MEF2C	3.98105437504626E-11	NFE2 - MEF2D	9.31549559712863E-11	ZNF540 - GATA2	1.98539362034067E-11	MEF2C - HOXB2	7.90013679474733E-11	THAP2 - SATB1	4.05912421730381E-11
[truncated: 15,557 more rows]
