# Supplementary material for: Mapping Transcriptomic Vector Fields of Single Cells
Source: Cell. Author manuscript; Available in PMC 2022 Jul 28. (PMC9332140; doi:10.1016/j.cell.2021.12.045)
Supplement: Supplementary Table 2 — , related to Figure 6: Key transcription factors involved in known hematopoietic cell fate transitions [file NIHMS1802444-supplement-Supplementary_Table_2.csv]

		HSC	Meg	Ery	Bas	Mon	Neu
HSC	HSC		["GATA1", "GATA2", "ZFPM1", "GFI1B", "FLI1", "NFE2"] [3, 16, 17, 5, 6, 8] PMID: 18295580	["GATA1", "ZFPM1", "GFI1B", "KLF1", "SPI1", "GATA2", "LDB1", "TAL1", "ZFPM1"] [1, 30, 37, 9, 61, 14, -1, 16, 30] PMID: 18295580	["CEBPA", "GATA2", "GATA1", "RUNX1"] [-1, 0, 21, 71] PMID: 18295580	["GFI1", "PER3", "GATA1", "ETS3"] [100, 61, -1, -1, -1] PMID: 18295580	["SPI1", "IRF8", "IRF5", "ZEB2", "KLF4"] [107, -1, 30, -1]
Meg	Meg	["RUN1T1", "HLF", "LMO2", "PRDM5", "PBX1", "ZFP37", "MYCN", "MEIS1"] [-1, 45, -1, -1, 19, -1, 88, 12] PMID: 24766805					["CEBPA", "CEBPB", "CEBPE", "SPI1"] [10, -1, -1, 22] PMID: 31395745
Ery	Ery					["LSD1", "RUNX1"] [-1, 35] PMID: 34324630	["CEBPA", "CEBPB", "CEBPE", "SPI1"] [0, -1, -1, 17] PMID: 31395745 ["LSD1", "RUNX1"] [-1, 2] PMID: 34324630
Bas	Bas
Mon	Mon		["GATA1", "ZFPM1", 'GATA2'] [6, 27, 10] PMID: 14499119	["GATA1", "ZFPM1", 'GATA2'] [0, 40, 15] PMID: 14499119	["GATA2", "CEBPA"] [0, 11] PMID: 17079688
Neu	Neu				["GATA2", "CEBPA"] [0, 3] PMID: 17079688
Note: rows are source cell types and columns are target cell types. The TFs, ranks of TFs (when a TF is not used in ranking because of no expressed or other reasons, the ranking is set to be -1) and the pubmed ids of the papers associated with the corresponding cell fate transitions are included in each table cell. Empty cells are transitions that are not reported.
